# Supplementary material for: Identification of circRNA–miRNA–mRNA Regulatory Network and Crucial Signaling Pathway Axis Involved in Tetralogy of Fallot
Source: Front Genet. 2022 Jul 7;13:917454. doi: 10.3389/fgene.2022.917454 (PMC9300927; doi:10.3389/fgene.2022.917454)
Supplement: Supplementary file 1 [file DataSheet1.xlsx]

## Sheet: Table S1
Table S1- Significant differentially expressed mRNAs
Gene	logFC	adj.P.Val	regulation	Gene	logFC	adj.P.Val	regulation
TNNI1	4.7388	2.859e-29	up	AQP4	-6.4012	1.005e-29	down
NREP	4.1907	8.6357e-26	up	NALCN	-6.0332	5.2622e-30	down
ZMAT4	4.0785	6.3868e-18	up	CHRDL2	-5.5715	8.5062e-20	down
KIF1A	3.9107	3.8263e-13	up	CACNA1E	-5.2959	2.5745e-18	down
AMHR2	3.8725	1.7827e-11	up	VIT	-5.0798	1.6076e-21	down
HRK	3.4855	2.6041e-07	up	SERPINA3	-4.7489	4.341e-17	down
SFRP1	3.3197	1.0913e-17	up	PLA2G2A	-4.6932	6.71e-15	down
BEX1	3.1881	2.371e-11	up	GRIN2A	-4.3886	1.1963e-16	down
BEX2	3.1077	1.1641e-08	up	MARCO	-4.3761	4.341e-17	down
PLEKHG4B	3.0924	2.8341e-08	up	CHI3L1	-4.3582	3.4028e-15	down
TMEM200C	3.0572	2.2443e-07	up	FIBCD1	-4.3474	9.0723e-15	down
PLD4	3.0295	1.9007e-06	up	ELF3	-4.2927	3.99e-15	down
NCMAP	2.983	7.3007e-06	up	CDH22	-4.2554	2.7487e-16	down
DMKN	2.9714	7.6295e-12	up	CLEC4G	-4.2123	6.7424e-12	down
COL11A2	2.8578	7.756e-11	up	CYP4B1	-4.1983	2.1062e-09	down
SLC24A3	2.8543	3.2969e-09	up	TMEM63C	-4.1484	1.4644e-14	down
LEFTY2	2.7769	9.5512e-06	up	PPP2R2C	-4.0615	2.2747e-17	down
IGF2BP1	2.6503	0.00051207	up	CCN5	-4.0565	2.9356e-16	down
ZNF711	2.6435	8.7104e-09	up	FHL5	-3.9829	8.6243e-15	down
TMEM163	2.6394	3.2974e-05	up	RARRES1	-3.9739	3.8263e-13	down
TMEM155	2.5552	0.0005543	up	CP	-3.938	7.7471e-13	down
L3MBTL4	2.5517	3.2975e-11	up	DNER	-3.9118	1.0951e-11	down
SINHCAF	2.55	7.4838e-05	up	CACNA2D3	-3.883	6.5269e-12	down
CRACD	2.5476	0.00054629	up	RNASE2	-3.8207	2.3171e-08	down
COL9A1	2.5461	2.8115e-07	up	MOG	-3.8181	1.327e-14	down
PRSS35	2.5447	0.00089473	up	NAP1L2	-3.7298	2.3909e-18	down
SOX15	2.5222	2.8889e-09	up	GNAO1	-3.6154	2.7224e-14	down
CRISPLD1	2.5185	5.5801e-08	up	PLAAT5	-3.5654	3.8086e-12	down
RASL11B	2.4998	3.6622e-09	up	ABCD2	-3.5475	5.0051e-11	down
TAC1	2.4656	0.0016192	up	S100A9	-3.5436	6.393e-08	down
NPNT	2.449	3.5817e-08	up	LILRA5	-3.5196	7.2101e-11	down
PPP1R1B	2.4485	1.2131e-05	up	CHST9	-3.5187	1.6355e-07	down
CD1E	2.4435	0.0011096	up	RETN	-3.4967	4.2826e-07	down
CLEC9A	2.4386	0.0018879	up	C6	-3.4718	7.7797e-17	down
PKD1L2	2.427	3.7066e-07	up	FAM155B	-3.461	6.2021e-10	down
BEST3	2.4261	4.9624e-05	up	HS3ST2	-3.4062	2.5756e-07	down
TET1	2.4217	4.6441e-06	up	MCEMP1	-3.3678	3.8164e-07	down
ROPN1B	2.4134	0.00021892	up	KCNK1	-3.2734	2.7389e-09	down
FRAS1	2.4073	4.7525e-07	up	HK3	-3.2712	5.8021e-21	down
SRRM4	2.3981	3.9107e-06	up	TOGARAM2	-3.2683	2.7468e-09	down
OIT3	2.3498	0.00028874	up	VSTM2L	-3.265	3.4383e-09	down
FREM2	2.349	0.00043793	up	KCNA7	-3.2039	8.5891e-08	down
OGDHL	2.3209	9.7671e-05	up	SERPINA5	-3.1909	9.9246e-08	down
COL26A1	2.3175	0.0021149	up	CHI3L2	-3.1777	2.7468e-09	down
ESM1	2.3173	0.00055307	up	VAT1L	-3.1492	1.4878e-06	down
F3	2.2931	1.5645e-16	up	LMAN1L	-3.1486	3.7486e-05	down
AMPH	2.2786	3.4379e-13	up	CPLX3	-3.1357	3.6963e-05	down
FLRT3	2.2684	0.00012767	up	LMO3	-3.1163	1.3927e-05	down
WNT9A	2.2479	6.6625e-06	up	FAM222A	-3.1038	2.723e-12	down
IQCA1	2.2424	0.00054214	up	MGST1	-3.0691	3.549e-06	down
EXTL1	2.2386	6.2137e-08	up	LGR6	-3.0599	2.0066e-10	down
DNAH11	2.2384	5.761e-08	up	GPD1	-3.0144	3.8263e-13	down
FNDC1	2.2311	0.00043824	up	CR1	-3.0123	1.1529e-07	down
SYT9	2.2227	0.00017272	up	IL20RA	-3.008	2.2254e-06	down
VTCN1	2.2161	0.0047923	up	S100A12	-2.9873	1.0683e-05	down
NAP1L3	2.213	9.3465e-10	up	SELE	-2.9689	2.0791e-05	down
FBLN7	2.2121	0.00016531	up	NPTX2	-2.9682	7.4339e-09	down
FAM133A	2.1969	0.0034544	up	FCER2	-2.9633	2.0791e-05	down
EPCAM	2.1888	0.0074649	up	FBP2	-2.9622	6.3304e-05	down
RCOR2	2.1834	1.4572e-06	up	DUPD1	-2.9598	8.1109e-05	down
SGIP1	2.1815	4.8591e-10	up	GRIK2	-2.9429	3.3339e-10	down
GPR61	2.1787	0.0028612	up	APOB	-2.9339	3.3471e-09	down
GDF6	2.1673	0.00042327	up	ETNPPL	-2.9135	7.0954e-09	down
CDCA7L	2.164	1.3481e-16	up	AOX1	-2.9066	5.2161e-11	down
PROM1	2.1611	0.00011946	up	BEX5	-2.9003	6.8944e-05	down
COL9A2	2.1408	0.00015462	up	BLM	-2.8908	6.316e-07	down
CDH8	2.1367	0.0047421	up	CXCL14	-2.8458	6.8944e-05	down
MKX	2.1269	0.0092453	up	CD300E	-2.8085	2.3388e-08	down
LAMP5	2.1234	0.0068545	up	NR4A3	-2.8018	1.3419e-07	down
CACNG4	2.1218	0.0096368	up	LILRB3	-2.7761	1.4739e-07	down
UTS2R	2.0906	0.0037127	up	HSPB6	-2.7712	1.1903e-10	down
STARD4	2.0797	3.0482e-06	up	TNFSF14	-2.7515	5.91e-05	down
AQP10	2.0793	0.002126	up	CDHR3	-2.7452	1.784e-06	down
SMIM10L2B	2.0783	0.012351	up	CD163	-2.728	1.8744e-10	down
COL2A1	2.056	0.0091818	up	F5	-2.7274	8.2408e-06	down
EDNRA	2.0492	6.2884e-20	up	CD209	-2.6895	1.135e-11	down
CENPA	2.0413	0.0077276	up	FBXO2	-2.6893	2.2629e-07	down
DLGAP1	2.0216	0.016402	up	RNF157	-2.6801	1.5187e-12	down
ANKRD18A	2.0098	0.0047421	up	TSPEAR	-2.6595	0.00015774	down
CLIC6	2.0072	0.00017417	up	TREM1	-2.6442	3.4828e-05	down
SV2C	2.0007	0.017715	up	THRSP	-2.6188	0.00024335	down
SYTL5	1.9999	0.0021974	up	ADAMTS4	-2.6181	0.00012419	down
SCT	1.9977	0.0014308	up	TMEM132B	-2.6024	1.7408e-07	down
CTHRC1	1.997	7.4066e-05	up	KIAA1324	-2.5984	5.7878e-05	down
FGF18	1.9907	0.0001215	up	F13A1	-2.5871	2.8199e-09	down
MFSD4A	1.9846	2.6432e-05	up	TENT5B	-2.5366	4.0461e-08	down
ABCG2	1.9717	1.5114e-07	up	KCNK13	-2.5293	5.4609e-05	down
COL21A1	1.9661	1.4644e-14	up	CCL13	-2.5272	0.00057424	down
PDE6A	1.9654	0.013471	up	GOLGA7B	-2.5155	0.00012452	down
GRID1	1.9478	1.6129e-06	up	FAM131C	-2.5094	3.3843e-05	down
EFNB3	1.9463	0.00032704	up	CYP19A1	-2.4962	0.00057362	down
CA4	1.9448	1.0683e-05	up	RHBDL3	-2.4846	1.3188e-05	down
LCN12	1.9373	0.00011754	up	SLCO4A1	-2.4782	2.0252e-06	down
LUZP2	1.9337	0.017	up	FAIM2	-2.4739	2.2867e-07	down
CAMK1G	1.9274	0.017609	up	SRPX2	-2.4723	1.2279e-11	down
USH1C	1.924	0.020663	up	PANX1	-2.4496	1.1758e-15	down
SEZ6L2	1.9113	0.0037471	up	SIGLEC9	-2.4345	4.6144e-07	down
AGTR2	1.9074	0.0043363	up	SHISA4	-2.4259	2.6289e-11	down
FZD1	1.9015	1.58e-05	up	KCNK15	-2.4192	0.00024685	down
GLIS1	1.9003	0.014039	up	SLC11A1	-2.4163	4.5752e-05	down
SDR9C7	1.8997	0.020444	up	GSDMA	-2.4099	0.0027669	down
RGS1	1.8934	0.0087334	up	SLC7A5	-2.4048	6.8944e-05	down
PIEZO2	1.893	0.021834	up	PLEKHB1	-2.3908	5.8628e-09	down
TNNT3	1.8929	0.00010549	up	SH2D2A	-2.3882	8.3021e-07	down
GADL1	1.8929	0.0078445	up	MPO	-2.3704	0.00010113	down
SMIM5	1.8905	2.1354e-05	up	GPRC5A	-2.3694	6.9674e-05	down
GRIA1	1.8873	0.013785	up	STIMATE	-2.36	4.1649e-11	down
MST1	1.8811	0.0015682	up	SPP1	-2.3514	1.0434e-05	down
AMH	1.8753	0.0026659	up	WWC1	-2.343	5.6549e-05	down
RFX8	1.8594	0.0069904	up	AZGP1	-2.3402	0.002762	down
LRRN1	1.8575	0.011608	up	PLTP	-2.3393	2.7528e-12	down
SOSTDC1	1.8542	0.0067169	up	CAMP	-2.3374	0.001693	down
NMUR1	1.849	0.0018805	up	ANGPTL4	-2.3348	7.9732e-08	down
KIF26B	1.8475	0.0012952	up	FPR1	-2.3337	5.7807e-05	down
TMEM74	1.8349	0.00066794	up	SCARA5	-2.3237	1.7505e-05	down
FAM216B	1.8204	0.0092737	up	DNAJC12	-2.3208	1.0329e-05	down
CD1C	1.8181	0.00019064	up	LCN10	-2.3194	4.9966e-05	down
UBE2U	1.8061	0.039162	up	ALOX15B	-2.3148	0.0031897	down
C16orf74	1.7931	0.0018525	up	OSR2	-2.3009	0.00025695	down
SOX4	1.7856	0.00023995	up	HMOX1	-2.2904	1.9903e-11	down
GRM1	1.7754	3.0059e-06	up	GLB1L2	-2.2852	0.00032692	down
KCNE1	1.7668	1.8215e-05	up	SIGLEC7	-2.2802	9.5339e-07	down
PAQR6	1.7569	0.00032704	up	CSDC2	-2.2787	1.8561e-05	down
DBP	1.756	3.5512e-05	up	EFEMP1	-2.2786	3.4507e-12	down
CCL17	1.756	0.047126	up	LILRB5	-2.2722	2.1191e-08	down
MAG	1.7533	0.047148	up	SVOP	-2.2695	0.00060279	down
FCER1A	1.7489	0.013874	up	METTL7B	-2.2653	7.3881e-06	down
TMEM45B	1.7483	0.038199	up	SLC19A3	-2.2643	0.00023047	down
ERICH5	1.7455	0.0034104	up	NGFR	-2.2629	0.00017346	down
DNAJC22	1.7384	0.040971	up	RGMA	-2.2621	4.6628e-06	down
CPZ	1.7331	0.022842	up	C2	-2.258	2.2488e-05	down
CRIP3	1.7319	0.0063193	up	VWA5B1	-2.2567	0.0059733	down
SLC27A6	1.7317	9.7407e-06	up	C1orf105	-2.2342	0.00032762	down
PER3	1.73	2.0252e-06	up	ACTG2	-2.2232	0.0020282	down
TMEM71	1.7272	6.1029e-05	up	CFB	-2.2155	7.6643e-05	down
HTR2B	1.7253	0.032319	up	CHGB	-2.2129	0.00072143	down
HBA1	1.7243	0.027132	up	CRLF1	-2.2128	0.00014818	down
MYL4	1.7233	0.0088324	up	CSTA	-2.2025	0.00096189	down
CILP2	1.7187	0.019705	up	REPS2	-2.1991	2.6954e-16	down
PRICKLE1	1.7175	1.7597e-05	up	SMTNL2	-2.1969	1.2141e-08	down
FGF13	1.7123	0.00065059	up	C3	-2.1929	1.3188e-05	down
GLP1R	1.6982	0.002286	up	HAS2	-2.1787	0.0001294	down
TMEM130	1.6893	0.048677	up	FGFBP2	-2.1763	0.00092594	down
KIF25	1.6887	0.016144	up	HOXB4	-2.1752	3.4868e-05	down
ROBO2	1.6849	0.0069097	up	KIF19	-2.1752	0.0002333	down
ARL11	1.6776	0.021121	up	MFAP3L	-2.1751	1.0343e-05	down
TSPAN5	1.6715	8.1194e-06	up	S100A8	-2.1721	0.0080222	down
LRRC14B	1.6704	6.6377e-05	up	MAP1A	-2.1701	3.8338e-05	down
HMGCS2	1.6698	0.037219	up	GPR12	-2.1636	0.0088324	down
TCEAL7	1.6645	0.014499	up	ANGPTL5	-2.1588	0.0026926	down
CRHBP	1.6606	0.00025913	up	PERM1	-2.1509	5.0281e-06	down
BEND5	1.6578	2.5006e-06	up	MYO1G	-2.149	2.4244e-08	down
CHODL	1.6543	0.0092601	up	PDE11A	-2.1432	0.00032704	down
PTK7	1.6537	1.5906e-05	up	RAP1GAP	-2.141	4.5986e-08	down
NLGN1	1.649	0.00014374	up	ITGBL1	-2.137	0.010455	down
CX3CR1	1.6482	0.0035887	up	E2F2	-2.1368	0.00093432	down
NUP62CL	1.648	0.0068793	up	CILP	-2.131	0.00058606	down
DNAAF3	1.6462	1.435e-05	up	FZD7	-2.121	1.1921e-05	down
MDK	1.6447	0.0061737	up	AHNAK2	-2.116	8.0346e-05	down
LEF1	1.6383	0.018144	up	CDA	-2.1085	7.5133e-07	down
THY1	1.6381	0.010019	up	DBNDD1	-2.1078	1.2131e-05	down
C1QTNF4	1.6362	0.015043	up	TMEM52	-2.101	0.00036868	down
NOTUM	1.6342	0.0012698	up	CTSC	-2.0953	2.9604e-14	down
PDE7B	1.6331	2.0791e-05	up	TUBA3E	-2.0939	0.008615	down
CA14	1.6316	0.0016306	up	FOLR1	-2.0913	0.0065623	down
HESX1	1.6312	0.047374	up	PDLIM3	-2.091	4.0954e-07	down
LRRC55	1.6275	0.025	up	EMB	-2.0898	0.00049653	down
ZNF385B	1.6271	0.022489	up	CPNE5	-2.0695	0.00066794	down
CAPN14	1.6231	0.01825	up	SIRPB2	-2.0612	6.0826e-07	down
ACOT4	1.6225	0.02398	up	PLIN1	-2.0552	0.00039314	down
FBN2	1.6206	7.9039e-06	up	BATF	-2.0533	0.0016588	down
VWC2	1.6138	4.5874e-06	up	ADGRD1	-2.0512	1.8289e-06	down
PCARE	1.6073	0.0047646	up	CDKN2B	-2.0512	7.3242e-05	down
GADD45G	1.603	0.0018805	up	ADRA2C	-2.0383	2.6589e-05	down
GSDMC	1.5921	0.0019367	up	GFPT2	-2.0321	2.723e-12	down
ZNF22-AS1	1.5893	0.00015462	up	GAL3ST3	-2.0229	0.0012723	down
ATP6V1G2	1.5877	0.0041157	up	AQP3	-2.0215	0.00012992	down
HR	1.5839	0.0013377	up	TNFRSF12A	-2.0154	2.6234e-05	down
GPNMB	1.5828	4.2501e-05	up	PPP1R14B	-2.0151	0.00051189	down
MROH7	1.5822	0.0040419	up	GABRB3	-2.0088	0.00045443	down
ARSL	1.5805	0.0044961	up	CPAMD8	-2.0051	1.8807e-06	down
CCDC146	1.5796	0.0042414	up	CYP1B1	-2.0008	0.00034909	down
C5orf46	1.5761	0.03237	up	S100A3	-2.0005	0.0067794	down
TMSB15B	1.5748	0.043992	up	DYNC1I1	-1.9951	1.8302e-06	down
SMCO1	1.5721	0.0015387	up	CNN1	-1.9949	3.549e-06	down
UTS2	1.5705	0.00078653	up	ERICH2	-1.9897	0.0076037	down
THOC3	1.5578	0.029313	up	TRHDE	-1.9825	0.01013	down
SAMD13	1.5511	0.020562	up	FAM167B	-1.9818	1.0177e-05	down
ASPN	1.551	0.0042414	up	LOXL4	-1.9785	2.4329e-06	down
RGS4	1.5499	0.0057097	up	PTGER2	-1.9784	0.00088122	down
POLR2J3	1.5497	0.038567	up	IGSF1	-1.9737	0.0014868	down
COL1A1	1.5481	0.042622	up	FHL1	-1.9731	2.6531e-12	down
FHAD1	1.5454	0.040641	up	ALDH1A3	-1.969	0.0028968	down
MBP	1.5383	2.5006e-06	up	XPNPEP2	-1.9675	0.00051189	down
ASTN1	1.536	0.0063323	up	PLIN4	-1.9635	3.8005e-05	down
FAM180A	1.5359	0.00085058	up	ELANE	-1.9566	0.00026168	down
GJA1	1.5254	1.4651e-06	up	SH2B2	-1.9533	0.00018391	down
ABHD18	1.5198	8.5171e-07	up	TUBA1C	-1.953	2.4329e-06	down
LOXHD1	1.517	0.0028521	up	SOCS3	-1.9495	0.0055589	down
NRK	1.5165	0.00077057	up	ABHD2	-1.9473	3.2583e-09	down
RORC	1.5146	0.00011893	up	BDKRB2	-1.9463	0.0012396	down
GABRB1	1.5129	0.004252	up	CD248	-1.9443	0.00086447	down
ESRRB	1.5127	0.0014996	up	PTGES	-1.9418	1.0034e-05	down
HHIP	1.5126	0.0098879	up	CHRNA1	-1.9392	0.0059192	down
RNF165	1.5104	0.0056061	up	STXBP2	-1.9351	1.7505e-05	down
RPL39L	1.5057	0.032612	up	CLECL1	-1.9348	0.023294	down
GPRIN3	1.5044	0.023456	up	KCNIP2	-1.9346	0.00019477	down
ZNF843	1.5025	4.3394e-05	up	IL17RB	-1.9325	2.6399e-05	down
H2AW	1.502	0.00066475	up	CHL1	-1.9291	0.00010074	down
FRMPD4	1.4979	0.00011134	up	C1S	-1.9265	4.3637e-06	down
SOCS2	1.4874	2.1155e-05	up	MEGF9	-1.9255	4.0118e-07	down
FAM124A	1.4738	9.4205e-05	up	BIRC3	-1.9211	5.9288e-07	down
SOX30	1.4711	0.042749	up	C1R	-1.9209	1.4215e-05	down
BMP5	1.4697	0.0066792	up	LYVE1	-1.914	0.00035802	down
RPS27	1.4626	0.042626	up	HPSE	-1.9084	0.0034544	down
GDNF	1.4608	0.037631	up	CTSG	-1.9073	0.0033644	down
CCDC102B	1.4599	0.0069904	up	FPR2	-1.9048	0.024031	down
PHC1	1.4584	0.0066148	up	GRIK5	-1.9015	9.882e-05	down
C1orf127	1.4572	0.0053391	up	IL1RN	-1.8994	0.014174	down
RUNX2	1.4561	0.00068035	up	HCK	-1.8951	3.4299e-09	down
SORCS1	1.4524	0.011708	up	SCN3A	-1.889	0.00079731	down
P3H2	1.4522	0.011182	up	NFE2	-1.8855	0.0041157	down
EML5	1.4517	0.0094578	up	GPR4	-1.8822	0.00018594	down
ZNF33B	1.4499	0.0031897	up	PDCD1	-1.8822	0.0077956	down
LRRC6	1.4454	0.029187	up	CCL19	-1.8821	0.016417	down
GYS2	1.4428	0.037873	up	ANKRD2	-1.8806	0.0047987	down
EGR1	1.4401	0.040847	up	CHDH	-1.8792	2.0791e-05	down
WDR66	1.4346	0.0080844	up	PCDHB7	-1.8785	0.0044649	down
SH3GL2	1.4341	0.012367	up	VAX2	-1.8778	0.0082605	down
PAFAH2	1.4294	1.7587e-06	up	NANOS1	-1.8771	8.5891e-08	down
SLC47A1	1.4277	0.00020688	up	GABBR2	-1.8736	0.022318	down
DOK6	1.4273	0.0020509	up	CRTAC1	-1.8688	0.0028982	down
MARCHF11	1.4267	0.0084201	up	CAMSAP3	-1.8657	0.016741	down
KCNJ2	1.4243	0.00012452	up	VNN2	-1.8607	0.0014229	down
NUP210	1.4243	0.00051189	up	OSMR	-1.8603	2.6841e-05	down
WDR62	1.418	0.0063682	up	TPSAB1	-1.8602	0.0061233	down
PNMA8A	1.4148	0.00063334	up	TRARG1	-1.8569	0.018724	down
TKTL1	1.4145	0.010019	up	INSRR	-1.8471	0.00072924	down
PLCB4	1.4075	2.8591e-05	up	MIR126	-1.8434	0.016425	down
ANKRD33B	1.4074	0.03502	up	RORB	-1.8429	0.0014822	down
MYL7	1.4008	0.0049226	up	MLXIPL	-1.8404	0.0044161	down
CCDC121	1.3984	0.029942	up	PTGFRN	-1.8366	0.00031402	down
ST8SIA5	1.3951	0.00055199	up	MYBL2	-1.832	0.0057991	down
NAALAD2	1.3918	0.0081272	up	DIRAS3	-1.8318	0.0001811	down
SEC14L5	1.391	0.0081194	up	SLCO5A1	-1.8298	2.204e-06	down
DYRK1B	1.378	0.0026394	up	GSG1L	-1.8297	0.011324	down
MICAL2	1.3768	1.2954e-05	up	TPO	-1.828	0.00017361	down
GUSBP1	1.3726	0.0043202	up	PCDHB8	-1.8265	0.024073	down
CILK1	1.3683	0.00021845	up	CD163L1	-1.8221	3.1496e-06	down
IFIT1	1.3676	0.00173	up	LCN15	-1.82	0.022313	down
GPR83	1.3608	0.033178	up	IGFBP4	-1.8163	3.4275e-08	down
FAXDC2	1.3556	1.0316e-05	up	UBXN10	-1.8161	1.6672e-07	down
SGSM1	1.3554	8.4584e-05	up	PHYHIP	-1.8152	0.002008	down
TM7SF2	1.3553	0.011354	up	HJV	-1.8139	0.0020202	down
BMF	1.3517	0.0019318	up	LYPD5	-1.8133	0.00081488	down
ADAMTS6	1.3461	0.00032273	up	VEGFD	-1.8117	9.7505e-06	down
DIPK1C	1.3434	0.033608	up	PTGFR	-1.811	0.036033	down
KLHL4	1.3424	0.0020468	up	MRGPRF	-1.8092	0.00051189	down
S100A14	1.3388	0.03358	up	SLAMF1	-1.8079	0.010486	down
RADX	1.3341	0.010267	up	GALNT6	-1.8078	0.0019256	down
IL17RD	1.3339	0.00027423	up	COL28A1	-1.8076	0.00046121	down
CACNA2D2	1.3329	0.010198	up	FCN1	-1.8052	0.001683	down
ZC4H2	1.3307	0.0011617	up	HDC	-1.8051	0.0028325	down
TSPOAP1	1.3304	0.000936	up	CDR2L	-1.8015	2.4329e-06	down
FZD2	1.3302	0.0074649	up	TRABD2A	-1.801	0.011014	down
PARM1	1.3291	2.8471e-07	up	ADAMTS9	-1.7986	3.9284e-06	down
HAPLN1	1.3249	0.022318	up	BCL3	-1.7964	9.0897e-05	down
CXCR4	1.323	0.0042305	up	MOCOS	-1.7941	0.0077451	down
PDE6B	1.3153	0.00064815	up	RAB15	-1.7939	9.6225e-07	down
LRRC39	1.3139	0.0012024	up	TNFAIP8L3	-1.7918	0.0016277	down
SLC26A4	1.3121	0.027462	up	CHST7	-1.7852	1.2131e-05	down
FLRT2	1.3115	0.0016682	up	SLC7A2	-1.7816	4.0118e-07	down
CDCA7	1.3106	0.029187	up	TIMP1	-1.78	0.00067224	down
PIK3R1	1.3103	8.4773e-05	up	SLC7A1	-1.7734	1.1454e-06	down
PTPRR	1.31	0.033955	up	SERPINB8	-1.7703	2.0556e-07	down
HLF	1.3034	1.5114e-07	up	TPSB2	-1.7701	0.040939	down
EPN3	1.3025	0.007406	up	FCGR3A	-1.7673	0.014013	down
RAB26	1.3012	0.0099271	up	ADAMTS5	-1.7662	6.8944e-05	down
BACH2	1.3001	0.00057304	up	WDR63	-1.7641	0.027337	down
TIGD2	1.2999	0.0098803	up	LILRB2	-1.764	4.525e-05	down
KAZALD1	1.2993	0.0012113	up	C16orf54	-1.761	0.0062383	down
SLC35F1	1.2915	0.0056347	up	PADI2	-1.7594	0.01663	down
SKA2	1.2813	0.037313	up	FAM163A	-1.7591	0.00077696	down
AFMID	1.2743	0.0026411	up	CTSB	-1.7589	8.808e-06	down
ADAMTSL1	1.2661	0.041233	up	100233156	-1.7588	0.0057776	down
MNS1	1.2654	0.037203	up	DENND2D	-1.7584	0.0019318	down
THNSL2	1.2601	0.018564	up	TUBB4A	-1.7568	0.016509	down
FBXO16	1.2601	0.047723	up	NXF3	-1.7555	0.036195	down
BUB1	1.2583	0.039676	up	SNPH	-1.752	3.2548e-07	down
PTGER3	1.2506	0.041341	up	NTRK1	-1.747	3.3875e-05	down
BCL2L11	1.2482	1.6839e-05	up	EYA4	-1.7441	0.0080471	down
SEMA6D	1.2472	0.00054951	up	SYT13	-1.7386	0.0045694	down
ZNF596	1.2472	0.009714	up	LDHA	-1.738	2.8217e-06	down
DERL3	1.2428	0.017694	up	DGKG	-1.7356	1.6289e-05	down
GRTP1	1.2332	0.040969	up	ADCYAP1	-1.7262	0.016225	down
SLC6A12	1.2319	0.038412	up	LTF	-1.7231	9.6225e-07	down
TXNDC16	1.2233	0.011837	up	DMTN	-1.7215	0.00051074	down
TRMT13	1.2215	0.033532	up	MT1A	-1.7176	0.036195	down
IGFBP3	1.2203	0.0032557	up	SLC7A11	-1.7162	0.027488	down
ACADL	1.219	0.038468	up	OSGIN1	-1.7152	0.0012577	down
ASB18	1.214	0.011182	up	PLVAP	-1.7137	0.00055829	down
SMO	1.2107	0.0011046	up	SLC1A3	-1.7107	1.7684e-06	down
ZNF577	1.2092	0.00032273	up	MAP2K3	-1.7028	3.4101e-07	down
SKP2	1.2087	0.0010373	up	RETSAT	-1.701	9.2782e-11	down
EPHA7	1.2054	0.011014	up	P2RX5	-1.7007	1.9083e-06	down
CCDC36	1.203	0.018177	up	ZFYVE28	-1.7002	0.00017133	down
SPX	1.2021	0.018564	up	C11orf96	-1.6966	0.0012117	down
SUGCT	1.2007	0.0007216	up	RRM2	-1.6948	0.022816	down
FNBP4	1.1982	0.0011386	up	AURKB	-1.6935	0.015473	down
APOE	1.1948	0.010567	up	HSD11B1	-1.6931	0.00032282	down
UPF3A	1.1929	0.0080844	up	CFI	-1.6927	3.6465e-09	down
SMPD3	1.1913	0.029051	up	SEMA6B	-1.6911	0.00041705	down
SLC26A9	1.1894	8.3586e-05	up	CLEC12A	-1.6907	0.03837	down
KLHDC3	1.1851	0.017759	up	RHAG	-1.6881	0.004252	down
CCDC28B	1.1832	0.022628	up	STEAP3	-1.6859	8.1194e-06	down
SCN2B	1.1828	0.006233	up	VSIG4	-1.6825	0.0035541	down
GABRP	1.1816	0.042626	up	HAS1	-1.6816	0.04133	down
RBMX	1.1814	0.00011384	up	MYORG	-1.6744	0.00032273	down
RIPOR2	1.1807	0.02003	up	TMEM255A	-1.6714	0.0087339	down
ANKRD6	1.1806	6.2537e-07	up	APOBR	-1.667	2.4329e-06	down
RNF207	1.1802	0.010976	up	FAM43B	-1.6648	0.010198	down
C14orf180	1.1797	0.0069904	up	MT1X	-1.6615	0.011221	down
BHLHB9	1.1768	0.00065292	up	TLCD2	-1.6602	0.00011609	down
PRDM1	1.1767	0.016304	up	SFTPD	-1.6586	0.011764	down
SPEF2	1.1757	0.028577	up	FLG	-1.6567	0.049348	down
FRZB	1.1726	0.042319	up	ASGR2	-1.6521	0.016542	down
PWWP3B	1.1702	0.01065	up	RHPN2	-1.6495	0.011684	down
BAIAP2L2	1.1684	0.02286	up	STEAP4	-1.6479	1.2141e-08	down
ZNF610	1.1572	0.021355	up	HOXB6	-1.6421	0.049279	down
ZBED6CL	1.1547	0.0091573	up	ECE2	-1.6416	0.0016052	down
DOK5	1.1541	0.020937	up	INKA2	-1.6407	2.0842e-07	down
ENOSF1	1.1517	0.00019945	up	CLSTN2	-1.6335	0.0016705	down
DPYSL4	1.1496	0.049312	up	KCNK3	-1.6321	0.0067502	down
NOXA1	1.1487	0.016542	up	FBP1	-1.6315	0.0042232	down
PGR	1.1458	0.034991	up	LIPC	-1.6304	0.0051179	down
KBTBD7	1.1443	0.00065012	up	DSG1	-1.628	0.01371	down
PIK3IP1	1.1433	0.0078186	up	ALAD	-1.6254	6.8863e-11	down
FSD2	1.1422	0.00017872	up	ADRA2A	-1.6166	0.022041	down
FBXL2	1.1415	0.0012024	up	SIGLEC1	-1.616	0.00041392	down
TTC32	1.1386	0.010281	up	CADM3	-1.6137	0.00098499	down
LEAP2	1.1372	0.025935	up	SLC9A3R1	-1.6101	3.1819e-07	down
EFCC1	1.1356	0.0083649	up	S100A10	-1.6076	2.1808e-05	down
LRRC10	1.134	0.0086709	up	MEDAG	-1.599	0.00011134	down
ACE2	1.1322	0.010019	up	C3orf52	-1.5975	4.7525e-07	down
GPX7	1.1311	0.0011397	up	IL15RA	-1.595	2.8083e-09	down
CENPV	1.1307	0.0063323	up	SYNC	-1.5929	6.8143e-08	down
ARHGAP24	1.1306	0.0020215	up	PRSS36	-1.5915	0.00034817	down
COL6A6	1.1301	0.024967	up	PSD4	-1.5903	0.00011677	down
HHAT	1.1207	0.00035408	up	FLNC	-1.5887	0.005005	down
ZNF491	1.1159	0.010434	up	C1QL1	-1.5867	0.010333	down
CXXC4	1.1145	0.030759	up	KCNH4	-1.5861	0.025395	down
SLC16A12	1.1134	0.0352	up	TTC39A	-1.5838	0.00018391	down
ANOS1	1.1126	0.01624	up	ITGAM	-1.5827	8.5982e-05	down
ZKSCAN3	1.1097	0.0019318	up	TIMP4	-1.5813	0.018472	down
SPAG8	1.1061	0.016056	up	EPS8L2	-1.5805	0.0064759	down
TSTD1	1.1056	0.038468	up	SERINC2	-1.5794	0.011249	down
EPHX2	1.1055	0.00029954	up	DOK3	-1.5754	0.00018594	down
ZNF713	1.1031	0.038521	up	DIRAS1	-1.5713	0.00032704	down
RNF227	1.103	0.029029	up	PARP15	-1.5713	0.03837	down
GPRASP1	1.1023	0.018421	up	LGI2	-1.5695	0.0004521	down
CEP83	1.1009	0.0047923	up	SPC24	-1.5688	0.0057071	down
EMILIN3	1.1009	0.023464	up	FCGR2A	-1.5682	0.0049226	down
B4GALNT3	1.1005	0.033182	up	MFAP5	-1.5677	0.0046238	down
H3-3A	1.0936	0.049725	up	ALOX5	-1.5644	5.7162e-06	down
HMGN2	1.0897	0.0012544	up	LRP1	-1.5642	0.0034104	down
BVES	1.0888	0.00022024	up	FCER1G	-1.5638	5.955e-05	down
DNASE1L2	1.086	0.040641	up	RELT	-1.563	1.3047e-05	down
SMARCD3	1.0842	0.00026063	up	OSCAR	-1.5614	0.0074649	down
CRMP1	1.0816	0.001934	up	STAT3	-1.5595	1.9723e-06	down
KCNA4	1.0813	0.020701	up	OLFM1	-1.5571	4.7566e-10	down
SLC6A13	1.0809	0.026486	up	CFD	-1.5559	0.040939	down
SERPINI1	1.0743	0.016425	up	ESPL1	-1.5558	0.0078186	down
EVC	1.0736	0.0064759	up	ETNK2	-1.5525	0.00014931	down
LRRC17	1.0703	0.029	up	FGR	-1.5471	0.00013163	down
TESC	1.0671	0.0060481	up	LITAF	-1.5434	1.4651e-06	down
MSI1	1.0654	0.032861	up	AQP5	-1.5402	0.012311	down
LARP4B	1.0648	0.0014981	up	PSTPIP1	-1.54	2.4329e-06	down
PIP5K1B	1.0628	0.00022567	up	PRR7	-1.5303	0.028288	down
PYROXD2	1.0628	0.00027331	up	HS3ST3A1	-1.5295	0.027065	down
TMEM178A	1.0621	0.01433	up	KPNA2	-1.5266	0.0042414	down
TMEM98	1.061	0.016304	up	KCNIP3	-1.5252	0.00051343	down
TFAP4	1.0582	0.0029005	up	AKAP3	-1.5229	0.0020853	down
SULT1C4	1.0577	0.016839	up	ADGRG2	-1.5217	0.0040705	down
ZNF667	1.0573	0.0025624	up	FHL3	-1.5199	4.5752e-05	down
SLC2A12	1.0546	0.0041472	up	RASGEF1A	-1.5194	0.0078186	down
CENPU	1.0515	0.038822	up	CCR1	-1.5164	0.00044026	down
GFAP	1.0496	0.041632	up	FAM83G	-1.514	0.0047012	down
JUN	1.0489	0.031889	up	SUSD4	-1.5127	0.0058482	down
AJUBA	1.0416	0.013064	up	MELTF	-1.5066	0.027298	down
EVL	1.0401	0.0055808	up	PRIMA1	-1.5041	1.1409e-05	down
KALRN	1.0376	0.00032704	up	S1PR3	-1.5029	8.808e-06	down
APBB3	1.0352	0.0046953	up	GAS1	-1.4996	0.00027135	down
FAM117B	1.0346	0.022313	up	STBD1	-1.4986	2.0655e-06	down
DPY19L2	1.0332	0.0093214	up	GALNT15	-1.4969	0.018029	down
KRBOX4	1.0319	0.0069904	up	MAPK4	-1.4964	0.00013763	down
SLC25A30	1.028	0.000101	up	C1RL	-1.4961	1.863e-06	down
GAB3	1.0277	0.0094578	up	ADGRG3	-1.4937	0.015879	down
MTSS1	1.0262	0.0097055	up	TRPC4	-1.4922	0.022858	down
POPDC3	1.0226	0.009429	up	COLQ	-1.4913	0.015473	down
WDR76	1.018	0.02444	up	NCKAP1L	-1.4905	7.3007e-06	down
MCM2	1.0167	0.01388	up	NEK11	-1.4904	0.00086353	down
COLEC11	1.0155	0.027462	up	CBS	-1.488	0.0011051	down
ZNF233	1.0138	0.0099654	up	PKMYT1	-1.4873	0.0037471	down
LIG1	1.0134	0.00011609	up	RIIAD1	-1.4862	0.020007	down
ZNF814	1.0107	0.0085761	up	TUBA4A	-1.4859	0.0013117	down
ZFP14	1.0098	0.016642	up	GDA	-1.4856	0.039276	down
DDX60	1.0081	0.011124	up	C1QC	-1.4853	0.023693	down
ADHFE1	1.0073	0.00085764	up	GFOD1	-1.4833	0.00068335	down
ARMCX4	1.0055	0.03728	up	MLEC	-1.4823	7.2744e-10	down
DRC3	1.0048	0.0024066	up	TMEM150B	-1.481	0.028111	down
ZBED8	1.0019	0.02057	up	SERPINA1	-1.4777	0.016632	down
				ARNTL	-1.4769	0.022318	down
				CES2	-1.4767	2.9472e-05	down
				ELL2	-1.4747	0.0001571	down
				CBARP	-1.4742	0.016367	down
				TIGAR	-1.4733	0.0013479	down
				FRMPD1	-1.4707	0.041632	down
				COL4A3	-1.4702	0.0059275	down
				NPM2	-1.4655	0.031135	down
				MIR22HG	-1.4594	9.0897e-05	down
				MYO7A	-1.4589	1.1629e-05	down
				FXYD3	-1.4566	0.042626	down
				OPN4	-1.4561	0.011964	down
				FCN3	-1.4559	0.044183	down
				XIRP1	-1.4551	0.011808	down
				IFITM2	-1.4529	0.0031468	down
				P2RX6	-1.4529	0.039449	down
				SLCO2A1	-1.4528	0.0087355	down
				PRKCD	-1.4505	3.9999e-06	down
				STK40	-1.4478	3.5391e-07	down
				CD14	-1.4465	0.0073182	down
				INSYN1	-1.4459	4.2751e-05	down
				SPON2	-1.4456	0.0034253	down
				ACKR1	-1.4447	0.004855	down
				MT2A	-1.4441	0.0059733	down
				SLC22A15	-1.4433	0.00024719	down
				ABCG4	-1.4425	0.0067183	down
				ABCC3	-1.4424	0.0055545	down
				FYB2	-1.4419	0.013412	down
				IER5L	-1.4411	0.0017652	down
				HES6	-1.4398	0.0032137	down
				ABI3BP	-1.4336	0.0066922	down
				NFXL1	-1.4336	0.027129	down
				BDNF	-1.4321	0.017601	down
				MYOT	-1.4288	0.0055577	down
				PCK2	-1.427	2.5e-05	down
				PDE4A	-1.4246	0.00034909	down
				SPINT1	-1.4211	0.012156	down
				CHPF	-1.4196	0.0014308	down
				ALOX5AP	-1.416	0.024991	down
				ULK4	-1.4153	0.02243	down
				SLC1A5	-1.4145	0.0013965	down
				PLAU	-1.4132	5.6047e-05	down
				CDH19	-1.4127	0.0097814	down
				G6PD	-1.4121	5.7152e-06	down
				GREB1L	-1.412	0.018884	down
				C1orf116	-1.4112	0.0091536	down
				PPIL1	-1.4096	0.00070375	down
				VTN	-1.4089	0.023885	down
				P2RY2	-1.4062	3.0482e-06	down
				KCNJ12	-1.404	0.001157	down
				RTN4RL1	-1.4039	0.0086709	down
				RNF122	-1.4038	6.8944e-05	down
				PTAFR	-1.4034	0.0047099	down
				KYNU	-1.4033	0.041436	down
				PAQR4	-1.4014	0.00036768	down
				SNN	-1.4002	3.2056e-09	down
				CDC42EP2	-1.3997	0.00051189	down
				IMPDH1	-1.3985	0.0023549	down
				RDH10	-1.3969	0.00052244	down
				ASS1	-1.394	0.028561	down
				WAS	-1.3934	0.00015428	down
				KLHL31	-1.3931	2.6841e-05	down
				ARFGEF3	-1.393	0.020878	down
				CREB3L1	-1.3891	0.0047012	down
				JAK3	-1.3891	0.020383	down
				APBB1IP	-1.3886	7.7056e-05	down
				SLC6A9	-1.3873	0.016632	down
				LAD1	-1.3856	0.031023	down
				DACT2	-1.385	0.013228	down
				CD300C	-1.3836	0.042547	down
				FBXO41	-1.3835	0.0031468	down
				SLC2A13	-1.3811	0.0064585	down
				CABP1	-1.381	0.010607	down
				MUC1	-1.3767	0.019767	down
				SELPLG	-1.3758	0.00016877	down
				INHBB	-1.375	0.026246	down
				SYNE3	-1.3701	0.0049374	down
				GPR20	-1.3692	0.0094578	down
				ITGA11	-1.3673	0.012616	down
				NCAM2	-1.3665	0.0010833	down
				SCUBE3	-1.3658	0.0024878	down
				ST14	-1.3646	0.00052244	down
				FERMT3	-1.3623	0.00039775	down
				TNFRSF11B	-1.3614	0.0072346	down
				TEAD4	-1.3592	0.00082025	down
				APLP1	-1.3487	0.020007	down
				AKR1C1	-1.3486	0.025707	down
				C2CD4C	-1.3477	0.006947	down
				PTGIS	-1.3476	0.0016733	down
				ACVRL1	-1.3466	9.274e-05	down
				SUSD2	-1.3459	0.014663	down
				RELB	-1.3458	0.0037564	down
				NQO1	-1.3444	0.00067041	down
				FOLR2	-1.3404	0.00019029	down
				BHMT2	-1.3396	0.0056604	down
				NOX4	-1.3354	0.030207	down
				C16orf89	-1.3337	0.0052857	down
				C11orf52	-1.3336	0.023348	down
				LCP1	-1.3326	0.00011754	down
				GP6	-1.3326	0.040847	down
				ASNS	-1.3316	0.00063334	down
				EYA2	-1.3306	0.0082067	down
				STAB1	-1.3271	0.00091172	down
				AMOTL1	-1.3258	0.00017133	down
				MYO1F	-1.3256	2.0905e-06	down
				TUBB2A	-1.3246	0.0041018	down
				FBN1	-1.3245	0.0012974	down
				LDLR	-1.3237	0.0023019	down
				AVEN	-1.3207	0.0001558	down
				B3GNT7	-1.3196	0.010843	down
				SOX18	-1.3192	0.01371	down
				IFITM3	-1.319	0.0076706	down
				PCDHB4	-1.3122	0.027462	down
				MVP	-1.3078	0.0003135	down
				GPC1	-1.3051	0.004585	down
				TRIM14	-1.3037	0.0014642	down
				CRACR2A	-1.3024	0.0084517	down
				CACNA1H	-1.3015	0.02003	down
				LARP6	-1.3012	0.00016877	down
				C9orf163	-1.3008	0.047083	down
				RAC2	-1.3001	0.00043084	down
				ITGB2	-1.2997	0.0018525	down
				LRRC4	-1.299	0.0013502	down
				SH3BGRL3	-1.2987	0.00063851	down
				ARHGAP30	-1.2961	1.676e-05	down
				PAPLN	-1.2941	0.0096688	down
				TNFRSF8	-1.2935	0.0039091	down
				ZBTB42	-1.2932	0.0014023	down
				COTL1	-1.2929	1.0955e-05	down
				POR	-1.2915	0.00068335	down
				ZBTB7B	-1.2909	0.00011978	down
				PCDHB15	-1.2907	0.0041157	down
				INSC	-1.2893	0.028164	down
				ZMPSTE24	-1.2858	1.2141e-08	down
				MIR1915HG	-1.2856	0.0074039	down
				PTX3	-1.2846	0.023679	down
				CDKN2D	-1.2837	0.0031027	down
				RAPGEF4	-1.2836	0.00052242	down
				LRRN3	-1.2834	0.036693	down
				LRRC25	-1.2832	0.0060115	down
				RAB6B	-1.2827	4.7962e-05	down
				NEB	-1.2819	0.033927	down
				UGCG	-1.2813	0.00173	down
				NACC2	-1.2811	0.0065645	down
				VAMP8	-1.2803	0.0069904	down
				CSF3R	-1.2783	0.001222	down
				CLIC5	-1.2768	0.00010769	down
				CPM	-1.2762	0.029619	down
				RHOG	-1.2755	0.00066452	down
				GPC4	-1.2744	0.00013394	down
				EPHA2	-1.2736	0.0085761	down
				BTK	-1.2712	0.0050201	down
				QSOX1	-1.2702	5.6013e-06	down
				CCDC85C	-1.2685	0.01528	down
				ADA	-1.2683	0.00019355	down
				VWA1	-1.2621	0.024197	down
				KIF5C	-1.2593	0.045981	down
				FAM107A	-1.2582	0.00081276	down
				RASD2	-1.257	0.017458	down
				CD38	-1.2564	0.0091258	down
				SLC45A3	-1.2543	0.0020509	down
				B4GALT6	-1.2521	0.016402	down
				MOB3B	-1.2509	0.010976	down
				ZNF385A	-1.2508	0.0051849	down
				ZNF703	-1.2499	0.034015	down
				NLN	-1.2484	0.0022344	down
				ADAMTSL4	-1.2476	0.010851	down
				DRAM1	-1.2467	0.00023513	down
				ADGRE2	-1.2452	0.034872	down
				LMCD1	-1.2451	0.0062164	down
				SLA	-1.2405	0.013297	down
				AEN	-1.2404	0.001611	down
				STOML1	-1.2386	0.0038532	down
				IL10RA	-1.2373	0.00027821	down
				SNCG	-1.2368	0.018186	down
				THEMIS2	-1.2341	0.010565	down
				SLC37A1	-1.2339	0.00072322	down
				SLC2A9	-1.2337	0.00051587	down
				ELF4	-1.2331	0.0032345	down
				ECM1	-1.2322	0.012156	down
				NTN1	-1.2299	0.016863	down
				ZFHX2	-1.2283	0.044142	down
				PLBD2	-1.2269	0.0037127	down
				C1QA	-1.224	0.012801	down
				GPR153	-1.2229	0.049029	down
				DCLK1	-1.2192	0.0090021	down
				FADS3	-1.218	0.003518	down
				IRAK1	-1.2178	6.6377e-05	down
				SUSD1	-1.2178	0.0051314	down
				GRAP2	-1.2152	0.048978	down
				WIPF3	-1.2138	0.0023741	down
				ADGRB2	-1.2131	0.044239	down
				SYNPO2	-1.2119	0.014618	down
				C10orf55	-1.2108	0.0099342	down
				RUNX3	-1.2083	0.016322	down
				ATP6V0E2	-1.206	0.0041803	down
				LRRC73	-1.2022	0.020593	down
				PLIN3	-1.1993	0.00063334	down
				SEMA3F	-1.1979	0.0068793	down
				TRIM47	-1.1977	0.0022344	down
				GPT	-1.1945	0.020788	down
				GPX3	-1.1932	0.00051189	down
				MAPK12	-1.187	0.0096307	down
				NACC1	-1.1861	0.013416	down
				TNFRSF1A	-1.1859	0.00043084	down
				FURIN	-1.1844	0.0077451	down
				GSDME	-1.1829	0.0049226	down
				PWWP2B	-1.1808	0.0024066	down
				SLC36A4	-1.1792	0.0016932	down
				GCSAM	-1.1792	0.024223	down
				IL6R	-1.1787	0.009665	down
				SSC4D	-1.1759	0.044855	down
				RASSF2	-1.1757	0.0034544	down
				KCTD9	-1.1744	0.0050574	down
				E2F3	-1.1708	0.0012113	down
				SERPING1	-1.1701	0.0065623	down
				MID1IP1	-1.1672	0.00011549	down
				CD101	-1.1654	0.038412	down
				GNAL	-1.1646	0.043117	down
				SLC7A8	-1.1641	0.0059275	down
				DPH3	-1.1618	0.0042345	down
				LRRC66	-1.1616	0.025113	down
				CDO1	-1.1609	0.0034674	down
				FAM122C	-1.1605	0.0036753	down
				VGLL3	-1.1594	0.020878	down
				PLXNB3	-1.1588	0.034154	down
				ASRGL1	-1.1583	0.0046238	down
				HS6ST1	-1.1579	0.011354	down
				H4C8	-1.1541	0.00046289	down
				SPI1	-1.153	0.003132	down
				MICALL2	-1.1514	0.012125	down
				GGT5	-1.1513	0.037129	down
				CD84	-1.1509	0.017	down
				NAMPT	-1.1506	0.020299	down
				DVL1	-1.1503	0.010049	down
				PYCARD	-1.1484	0.0039091	down
				IL1R1	-1.1466	0.00012943	down
				CLCN3	-1.1456	0.00082675	down
				FGFR4	-1.1444	0.0073808	down
				APOD	-1.1443	0.020293	down
				LIPE	-1.144	0.0086709	down
				MIDN	-1.1432	0.022318	down
				ADCY3	-1.143	0.0086709	down
				CD151	-1.1427	0.02105	down
				SLC44A3	-1.1422	0.0098301	down
				SAMHD1	-1.1413	0.0051314	down
				ADH1B	-1.1401	0.0392	down
				ACTN1	-1.1393	0.037163	down
				S100A11	-1.1374	0.013547	down
				DOCK2	-1.1364	0.0025322	down
				RHBDF2	-1.1354	0.0094242	down
				HAVCR2	-1.1342	0.0026999	down
				ABCA7	-1.1335	0.020812	down
				PCOLCE2	-1.1322	0.00041392	down
				PACSIN1	-1.1301	0.025038	down
				OAF	-1.1284	0.0013965	down
				ME1	-1.1282	7.843e-06	down
				DHH	-1.1279	0.04537	down
				SPNS2	-1.1276	0.0015994	down
				PTGIR	-1.1275	0.03358	down
				SPHK1	-1.123	0.025485	down
				TMEM104	-1.1205	0.002248	down
				IRF5	-1.1204	0.0018108	down
				CNIH4	-1.1197	0.012555	down
				VWA5A	-1.1187	0.00662	down
				CCM2	-1.1162	0.00076257	down
				PLEK	-1.1124	0.043174	down
				ATP1B3	-1.1115	0.0085761	down
				LRRN4CL	-1.1109	0.011014	down
				PPL	-1.1104	0.021355	down
				ARHGAP4	-1.1097	0.01433	down
				GAS7	-1.1095	0.0076099	down
				NFKBIZ	-1.1087	0.036694	down
				BATF2	-1.1079	0.016943	down
				PDE2A	-1.1071	0.0044148	down
				PDGFRA	-1.1069	0.011221	down
				MAN1A1	-1.1069	0.019867	down
				TGFBR3	-1.1065	0.0019086	down
				CCDC80	-1.1063	0.038412	down
				WFS1	-1.1049	0.01115	down
				C1QTNF1	-1.1034	0.0081904	down
				FAM78B	-1.1033	0.027564	down
				SLC52A2	-1.1032	0.0013502	down
				TNFRSF10A	-1.1024	0.02299	down
				LIMK1	-1.1016	0.0041157	down
				MS4A6A	-1.1004	0.017601	down
				ARPC1B	-1.0977	0.029511	down
				CYP2S1	-1.0974	0.012475	down
				SLC25A25	-1.0973	0.0064759	down
				TGM2	-1.0935	0.0084201	down
				DKK3	-1.0933	0.013605	down
				DIPK1A	-1.0921	0.00040319	down
				LGALS9	-1.0919	0.03896	down
				SLC35C1	-1.091	0.00022567	down
				MAPRE3	-1.0908	0.013955	down
				WASF1	-1.0898	0.011684	down
				SIRPA	-1.0896	0.0062428	down
				NOVA1	-1.0895	0.0016238	down
				CLCF1	-1.0879	0.00094471	down
				LRFN3	-1.0866	0.032495	down
				GPR137B	-1.0865	0.00011163	down
				TXNRD1	-1.0847	0.001823	down
				IGSF6	-1.0821	0.0026704	down
				SYTL4	-1.0793	0.0027699	down
				SRRM3	-1.0754	0.023693	down
				PGBD5	-1.0754	0.032805	down
				SLC7A7	-1.0725	0.0046855	down
				NPL	-1.0725	0.028386	down
				GPA33	-1.0721	0.037308	down
				ITGA7	-1.0718	0.0077456	down
				GRB14	-1.0717	0.011808	down
				ATG9B	-1.0712	0.045355	down
				RGS14	-1.0704	0.028307	down
				AATK	-1.07	0.03085	down
				KLF16	-1.0699	0.0082502	down
				ITGA3	-1.0691	0.010979	down
				SKAP2	-1.0683	0.026465	down
				MBD3	-1.0663	0.0065159	down
				VLDLR	-1.0657	0.0044649	down
				HOMER2	-1.0657	0.0082605	down
				IL4R	-1.0627	0.0050201	down
				TNFRSF1B	-1.0623	0.00088122	down
				RUNDC1	-1.0613	0.0065294	down
				TYROBP	-1.0611	0.034991	down
				S100A4	-1.0604	0.038737	down
				ITPK1	-1.0592	0.00035968	down
				RASL11A	-1.0592	0.0010903	down
				CBR1	-1.0592	0.0098867	down
				SRGN	-1.0589	0.013649	down
				HSPB7	-1.0576	0.022294	down
				ARHGAP9	-1.0552	0.00066005	down
				ICAM3	-1.0546	0.021674	down
				VASP	-1.0545	0.0084517	down
				MYDGF	-1.051	0.0068793	down
				ALDH1L1	-1.0462	0.045512	down
				PLA2R1	-1.0438	0.00056374	down
				SLC39A11	-1.0413	0.0026931	down
				EHD1	-1.0407	0.0068793	down
				FES	-1.0389	0.0013479	down
				PTP4A2	-1.0375	1.688e-06	down
				TCN2	-1.0349	0.0055656	down
				PPP1R3F	-1.0341	0.0027149	down
				RGS19	-1.0331	0.023193	down
				MYCBP	-1.0314	0.033161	down
				SLC2A6	-1.0308	0.037286	down
				TMEM182	-1.0305	0.020299	down
				SLC35E4	-1.0303	0.0054656	down
				DES	-1.03	0.017373	down
				LMNA	-1.0259	0.0086577	down
				KIAA2013	-1.0256	0.014262	down
				CD37	-1.0253	0.0047421	down
				CNDP2	-1.0236	7.2015e-05	down
				RANBP6	-1.0234	0.010486	down
				TST	-1.0193	0.014527	down
				P4HA2	-1.018	0.0083006	down
				PTGS1	-1.018	0.0168	down
				SECTM1	-1.0107	0.030422	down
				NEK6	-1.0104	0.0087527	down
				GPATCH4	-1.0099	0.00013006	down
				SPATA2L	-1.0056	0.036748	down
				PLAC9	-1.0042	0.044696	down
				MAP3K10	-1.0034	0.042209	down
				TOX2	-1.0028	0.030501	down
				TSPAN18	-1.0015	0.037163	down
				MYPN	-1.0014	0.010829	down

## Sheet: Table S2
Table S2- Significant differentially expressed miRNAs
miRNA	logFC	adj.P.Val	regulation	miRNA	logFC	adj.P.Val	regulation
hsa-miR-1261	4.01236	1.61958e-05	up	hsa-miR-98	-3.56474	0.00298824	down
hsa-miR-136	3.45247	0.0108625	up	hsa-miR-10a	-3.24189	5.23036e-06	down
hsa-miR-187	3.43579	0.000211916	up	hsa-miR-29b	-2.45688	1.36371e-06	down
hsa-miR-372	3.33818	8.82476e-07	up	hsa-miR-135a	-2.10972	0.04191	down
hsa-miR-509-3-5p	2.93699	0.0013859	up	hsa-miR-139-5p	-1.97923	5.99057e-06	down
hsa-miR-206	2.57685	0.000606013	up	hsa-miR-1280	-1.77695	0.000915504	down
hsa-miR-33b	2.56507	1.45689e-06	up	hsa-miR-133b	-1.75307	0.0026077	down
hsa-miR-584	2.55132	3.88368e-05	up	hsa-miR-29c	-1.62131	0.00107746	down
hsa-miR-204	2.41193	0.0013859	up	hsa-miR-628-3p	-1.47114	0.0230768	down
hsa-miR-106a	2.32985	0.000349718	up	hsa-miR-1274a	-1.44965	0.0360547	down
hsa-miR-20b	2.24091	0.0003296	up	hsa-miR-150	-1.3586	0.00164473	down
hsa-miR-424	2.17587	9.84415e-05	up	hsa-miR-146b-5p	-1.33519	0.0055086	down
hsa-miR-32	2.17023	5.51873e-06	up	hsa-miR-148a	-1.31761	0.000147376	down
hsa-miR-221	2.15084	3.88368e-05	up	hsa-miR-148b	-1.29387	4.19602e-05	down
hsa-miR-181d	2.09578	3.08183e-07	up	hsa-miR-223	-1.26674	0.00017937	down
hsa-miR-451	2.07908	0.00504287	up	hsa-miR-338-3p	-1.26094	0.000211916	down
hsa-let-7i	2.07788	8.82476e-07	up	hsa-miR-139-3p	-1.19439	0.0243738	down
hsa-miR-378	1.91899	1.16431e-05	up	hsa-miR-29a	-1.14398	0.00355277	down
hsa-miR-454	1.87037	0.00131846	up	hsa-miR-193b	-1.01527	0.00290101	down
hsa-miR-381	1.86486	0.00030471	up
hsa-miR-422a	1.81193	0.00209928	up
hsa-miR-769-5p	1.80324	0.019361	up
hsa-miR-95	1.77947	0.000139463	up
hsa-miR-181b	1.66559	5.14022e-07	up
hsa-miR-130a	1.59781	7.13616e-08	up
hsa-miR-28-3p	1.58312	3.88368e-05	up
hsa-miR-542-3p	1.54186	0.00168497	up
hsa-miR-551b	1.50744	0.000742311	up
hsa-miR-222	1.47971	6.2351e-06	up
hsa-miR-33a	1.47066	0.000362493	up
hsa-miR-299-3p	1.33752	0.0230768	up
hsa-miR-590-5p	1.33068	0.0462935	up
hsa-miR-134	1.32812	0.0367145	up
hsa-miR-363	1.31905	0.000362493	up
hsa-miR-651	1.22526	0.0259324	up
hsa-miR-382	1.21977	0.00193654	up
hsa-miR-455-5p	1.21033	0.000742311	up
hsa-miR-1262	1.17652	0.00367439	up
hsa-miR-450a	1.17294	0.0108625	up
hsa-miR-15b	1.14367	0.0233274	up
hsa-miR-34c-5p	1.09841	0.00632377	up
hsa-miR-9	1.05425	0.0187456	up
hsa-miR-1285	1.04638	0.0260698	up
hsa-miR-130b	1.01782	0.0055086	up

## Sheet: Table S3
Table S3-Significant differentially expressed circRNAs
circRNA	logFC	adj.P.Val	regulation	circRNA	logFC	adj.P.Val	regulation
hsa_circ_089761	3.29141	0.00177	up	hsa_circ_077007	-2.8595	0.0344	down
hsa_circ_103852	3.07311	0.0134	up	hsa_circ_030162	-2.72754	0.036	down
hsa_circ_089762	3.03046	0.0134	up	hsa_circ_101790	-2.50893	0.0345	down
hsa_circ_405415	3.01768	2.84e-07	up	hsa_circ_076989	-2.41917	0.0441	down
hsa_circ_101969	2.9244	0.0126	up	hsa_circ_104166	-2.41877	0.0233	down
hsa_circ_089763	2.79479	0.0105	up	hsa_circ_007878	-2.25083	0.0348	down
hsa_circ_006718	2.6908	0.0102	up	hsa_circ_038288	-2.18549	0.0457	down
hsa_circ_047478	2.64333	0.00757	up	hsa_circ_002082	-2.17655	0.0399	down
hsa_circ_009503	2.59081	0.0085	up	hsa_circ_101965	-2.16877	0.00384	down
hsa_circ_000435	2.54696	0.0147	up	hsa_circ_017873	-2.15744	0.0357	down
hsa_circ_104855	2.54088	0.0103	up	hsa_circ_105039	-2.10385	0.0217	down
hsa_circ_102086	2.53207	0.00745	up	hsa_circ_102469	-2.07562	0.0325	down
hsa_circ_404449	2.52069	0.00646	up	hsa_circ_104137	-2.04187	0.0338	down
hsa_circ_100323	2.51681	0.0156	up	hsa_circ_103370	-2.03375	0.0376	down
hsa_circ_000031	2.44278	0.00767	up	hsa_circ_405330	-2.02304	0.0324	down
hsa_circ_074183	2.43704	0.00757	up	hsa_circ_005778	-2.00011	0.0342	down
hsa_circ_006296	2.42005	0.0122	up	hsa_circ_060185	-1.9838	0.0271	down
hsa_circ_012722	2.37705	0.00872	up	hsa_circ_060184	-1.96272	0.0219	down
hsa_circ_033572	2.35254	0.0168	up	hsa_circ_101324	-1.94483	0.0173	down
hsa_circ_009502	2.33815	0.00788	up	hsa_circ_033388	-1.94223	0.0488	down
hsa_circ_082894	2.2753	0.00719	up	hsa_circ_038416	-1.93097	0.0388	down
hsa_circ_401033	2.22356	0.0101	up	hsa_circ_103369	-1.91769	0.0355	down
hsa_circ_403738	2.20755	0.0107	up	hsa_circ_005855	-1.90926	0.0281	down
hsa_circ_048410	2.18981	0.00548	up	hsa_circ_003137	-1.85082	0.0271	down
hsa_circ_069236	2.17853	8.22e-06	up	hsa_circ_101114	-1.82234	0.022	down
hsa_circ_400102	2.1683	0.00652	up	hsa_circ_101002	-1.81461	0.0465	down
hsa_circ_103444	2.16402	0.011	up	hsa_circ_002009	-1.80832	0.0304	down
hsa_circ_001714	2.12045	0.0263	up	hsa_circ_102855	-1.78552	0.00478	down
hsa_circ_103526	2.09795	0.00404	up	hsa_circ_001565	-1.77491	0.0347	down
hsa_circ_001368	2.08288	0.00142	up	hsa_circ_101751	-1.77319	0.0458	down
hsa_circ_080773	2.07995	0.00666	up	hsa_circ_042219	-1.75877	0.039	down
hsa_circ_035410	2.0763	0.0067	up	hsa_circ_058097	-1.73163	0.0332	down
hsa_circ_406237	2.02504	0.0127	up	hsa_circ_005255	-1.71924	0.0138	down
hsa_circ_400470	2.00585	0.00328	up	hsa_circ_103223	-1.7065	0.0116	down
hsa_circ_069774	1.99699	0.00541	up	hsa_circ_100703	-1.6915	0.00459	down
hsa_circ_405443	1.98734	0.0171	up	hsa_circ_057090	-1.685	0.00839	down
hsa_circ_100245	1.97451	0.00255	up	hsa_circ_009618	-1.68153	0.0417	down
hsa_circ_103527	1.95306	0.00209	up	hsa_circ_016266	-1.66611	0.000458	down
hsa_circ_001950	1.9326	0.012	up	hsa_circ_104664	-1.66509	0.0375	down
hsa_circ_100499	1.92871	0.00451	up	hsa_circ_101934	-1.65886	0.049	down
hsa_circ_101093	1.92851	0.0251	up	hsa_circ_105055	-1.65656	0.00666	down
hsa_circ_023461	1.92353	0.0244	up	hsa_circ_081943	-1.64697	0.037	down
hsa_circ_404389	1.90295	0.00628	up	hsa_circ_401590	-1.63522	0.0496	down
hsa_circ_405177	1.90179	0.00718	up	hsa_circ_104029	-1.60415	0.0431	down
hsa_circ_405665	1.88097	1.44e-07	up	hsa_circ_104655	-1.59308	0.0481	down
hsa_circ_103525	1.86616	0.0083	up	hsa_circ_101003	-1.59008	0.0487	down
hsa_circ_000963	1.86163	0.0164	up	hsa_circ_092377	-1.5885	0.0418	down
hsa_circ_404825	1.85749	0.00536	up	hsa_circ_079276	-1.56584	0.0397	down
hsa_circ_100244	1.84671	0.00265	up	hsa_circ_073803	-1.56287	0.036	down
hsa_circ_100983	1.8374	0.0241	up	hsa_circ_104032	-1.55821	0.0487	down
hsa_circ_101727	1.82691	0.00663	up	hsa_circ_000543	-1.54764	0.0308	down
hsa_circ_104121	1.82448	0.0115	up	hsa_circ_100191	-1.53544	0.0186	down
hsa_circ_400248	1.81424	0.00399	up	hsa_circ_102009	-1.51219	0.0468	down
hsa_circ_000076	1.78415	0.0034	up	hsa_circ_045775	-1.50609	0.0205	down
hsa_circ_008362	1.76079	0.0201	up	hsa_circ_100013	-1.50222	0.0259	down
hsa_circ_101788	1.76026	0.00985	up	hsa_circ_089202	-1.49907	0.0113	down
hsa_circ_102929	1.7551	0.0054	up	hsa_circ_102856	-1.49837	0.00708	down
hsa_circ_006909	1.7525	0.00803	up	hsa_circ_406590	-1.49579	0.00832	down
hsa_circ_101436	1.74564	0.0052	up	hsa_circ_101584	-1.49058	0.0393	down
hsa_circ_101550	1.74302	0.00546	up	hsa_circ_102007	-1.48869	0.0374	down
hsa_circ_000479	1.70154	0.000621	up	hsa_circ_105038	-1.48312	0.0272	down
hsa_circ_100667	1.69836	0.0191	up	hsa_circ_104031	-1.47653	0.0385	down
hsa_circ_003416	1.69347	0.0053	up	hsa_circ_404798	-1.47489	0.0134	down
hsa_circ_004417	1.67353	0.00628	up	hsa_circ_100017	-1.46567	0.0262	down
hsa_circ_407162	1.67094	0.00516	up	hsa_circ_404212	-1.45952	0.0478	down
hsa_circ_104188	1.67009	0.00634	up	hsa_circ_102557	-1.44917	0.0416	down
hsa_circ_100664	1.6668	0.0195	up	hsa_circ_101121	-1.44472	0.0208	down
hsa_circ_002971	1.66572	5.16e-06	up	hsa_circ_104165	-1.44287	0.0223	down
hsa_circ_104195	1.65865	4.08e-05	up	hsa_circ_001589	-1.44228	0.00197	down
hsa_circ_104708	1.65296	0.00776	up	hsa_circ_072741	-1.43137	0.0122	down
hsa_circ_102315	1.64255	0.00507	up	hsa_circ_006885	-1.4236	0.00725	down
hsa_circ_104671	1.63984	0.00195	up	hsa_circ_101006	-1.41922	0.047	down
hsa_circ_085287	1.63108	0.00793	up	hsa_circ_402565	-1.4091	0.0032	down
hsa_circ_101270	1.61747	0.00665	up	hsa_circ_103931	-1.40436	0.0352	down
hsa_circ_003234	1.61696	0.0115	up	hsa_circ_022382	-1.39702	0.00417	down
hsa_circ_100665	1.61668	0.0159	up	hsa_circ_404041	-1.38997	0.0345	down
hsa_circ_000274	1.61341	0.0423	up	hsa_circ_028861	-1.38789	0.0371	down
hsa_circ_406403	1.60733	0.00153	up	hsa_circ_103725	-1.38741	0.049	down
hsa_circ_104198	1.60187	0.000188	up	hsa_circ_102854	-1.38362	0.00285	down
hsa_circ_102446	1.60083	0.00858	up	hsa_circ_092556	-1.38119	0.00102	down
hsa_circ_400244	1.58184	0.0131	up	hsa_circ_101391	-1.37882	0.0209	down
hsa_circ_103448	1.57415	0.00777	up	hsa_circ_007250	-1.37766	0.0484	down
hsa_circ_001082	1.57347	0.0096	up	hsa_circ_406064	-1.35905	0.0476	down
hsa_circ_092498	1.57346	0.0106	up	hsa_circ_025016	-1.35796	0.0394	down
hsa_circ_100246	1.57337	0.0066	up	hsa_circ_014352	-1.35608	0.0446	down
hsa_circ_101491	1.57216	0.0485	up	hsa_circ_024490	-1.35411	0.0392	down
hsa_circ_400010	1.56754	0.00364	up	hsa_circ_092022	-1.34528	0.00554	down
hsa_circ_104706	1.56711	0.00897	up	hsa_circ_006562	-1.3441	0.0204	down
hsa_circ_100243	1.56138	0.00771	up	hsa_circ_407121	-1.34122	0.0309	down
hsa_circ_100632	1.5497	0.000352	up	hsa_circ_406951	-1.33224	0.0247	down
hsa_circ_101403	1.54395	0.0162	up	hsa_circ_075386	-1.32072	0.0474	down
hsa_circ_104421	1.54068	0.00044	up	hsa_circ_100833	-1.31808	0.00279	down
hsa_circ_005008	1.54004	0.0427	up	hsa_circ_103348	-1.3169	0.0222	down
hsa_circ_103409	1.53352	0.000597	up	hsa_circ_011772	-1.31073	0.037	down
hsa_circ_000323	1.5329	0.0286	up	hsa_circ_001238	-1.30741	0.00954	down
hsa_circ_104709	1.53266	0.00745	up	hsa_circ_101474	-1.30572	0.0428	down
hsa_circ_103455	1.52957	0.0132	up	hsa_circ_102155	-1.30385	0.0174	down
hsa_circ_406024	1.52807	0.00111	up	hsa_circ_021602	-1.3035	0.0478	down
hsa_circ_100666	1.52366	0.0191	up	hsa_circ_080787	-1.30108	0.0465	down
hsa_circ_400101	1.51736	0.0177	up	hsa_circ_037563	-1.28916	0.0272	down
hsa_circ_004873	1.51182	0.000171	up	hsa_circ_007593	-1.28154	0.0164	down
hsa_circ_403556	1.51166	0.0153	up	hsa_circ_103381	-1.27602	0.0437	down
hsa_circ_033149	1.48388	0.00554	up	hsa_circ_101445	-1.27201	0.045	down
hsa_circ_100240	1.4714	0.0116	up	hsa_circ_081069	-1.27085	0.00297	down
hsa_circ_100241	1.4677	0.0151	up	hsa_circ_100095	-1.26611	0.0318	down
hsa_circ_101462	1.46342	0.0259	up	hsa_circ_103330	-1.25368	0.0364	down
hsa_circ_102485	1.44897	0.0188	up	hsa_circ_401183	-1.24951	0.0377	down
hsa_circ_102940	1.4421	0.000362	up	hsa_circ_100787	-1.24848	0.0416	down
hsa_circ_104704	1.44084	0.0128	up	hsa_circ_104039	-1.24235	0.0438	down
hsa_circ_002144	1.43963	0.00261	up	hsa_circ_102468	-1.23827	0.0241	down
hsa_circ_008198	1.43221	0.0198	up	hsa_circ_068593	-1.23486	0.0461	down
hsa_circ_100560	1.42883	0.00469	up	hsa_circ_100764	-1.23378	0.00865	down
hsa_circ_102408	1.42221	0.0177	up	hsa_circ_405323	-1.22811	0.0287	down
hsa_circ_001475	1.42026	0.0029	up	hsa_circ_405929	-1.22511	0.0204	down
hsa_circ_000499	1.41558	0.0419	up	hsa_circ_042049	-1.22013	0.021	down
hsa_circ_104200	1.41286	7.43e-05	up	hsa_circ_101010	-1.21656	0.000963	down
hsa_circ_104547	1.41272	1.66e-05	up	hsa_circ_000178	-1.21653	0.0227	down
hsa_circ_100761	1.4008	0.0102	up	hsa_circ_104501	-1.21463	0.0291	down
hsa_circ_000166	1.39241	0.00209	up	hsa_circ_100045	-1.21232	0.0405	down
hsa_circ_006963	1.37553	0.00526	up	hsa_circ_104268	-1.21069	0.0136	down
hsa_circ_104044	1.37438	0.0107	up	hsa_circ_101693	-1.20572	0.0071	down
hsa_circ_014239	1.36538	0.0077	up	hsa_circ_101924	-1.20503	0.0153	down
hsa_circ_077417	1.35889	0.000679	up	hsa_circ_402723	-1.20471	0.0183	down
hsa_circ_100583	1.35861	0.0149	up	hsa_circ_103210	-1.20441	0.0324	down
hsa_circ_103902	1.35243	0.00168	up	hsa_circ_404446	-1.20101	0.0439	down
hsa_circ_101722	1.35096	0.0191	up	hsa_circ_102154	-1.20041	0.012	down
hsa_circ_100242	1.34866	0.0152	up	hsa_circ_101505	-1.19991	0.0466	down
hsa_circ_400472	1.34336	0.00897	up	hsa_circ_101690	-1.1964	0.0428	down
hsa_circ_104859	1.34049	0.00344	up	hsa_circ_102121	-1.19575	9.5e-05	down
hsa_circ_404958	1.33977	0.000503	up	hsa_circ_102001	-1.19344	0.0474	down
hsa_circ_104194	1.33489	4.71e-05	up	hsa_circ_103349	-1.19115	0.0117	down
hsa_circ_000414	1.33161	0.00614	up	hsa_circ_063313	-1.18945	0.00946	down
hsa_circ_104882	1.3282	0.00471	up	hsa_circ_100250	-1.18878	0.00813	down
hsa_circ_100561	1.32143	0.003	up	hsa_circ_100789	-1.18781	0.044	down
hsa_circ_101685	1.32107	0.0064	up	hsa_circ_001691	-1.18551	0.0337	down
hsa_circ_100559	1.31916	0.00467	up	hsa_circ_103420	-1.18417	0.00493	down
hsa_circ_102762	1.31021	0.000554	up	hsa_circ_104721	-1.17898	0.0118	down
hsa_circ_405845	1.31	0.000225	up	hsa_circ_403173	-1.16986	0.0286	down
hsa_circ_103436	1.30866	0.0415	up	hsa_circ_016263	-1.1684	0.0131	down
hsa_circ_102574	1.30722	0.0331	up	hsa_circ_402748	-1.16682	0.0156	down
hsa_circ_102830	1.30709	0.036	up	hsa_circ_067967	-1.16509	0.0342	down
hsa_circ_102318	1.3062	0.00736	up	hsa_circ_101868	-1.16485	0.0326	down
hsa_circ_104199	1.3021	0.000188	up	hsa_circ_103225	-1.16285	0.0134	down
hsa_circ_003608	1.29769	0.0193	up	hsa_circ_100019	-1.15644	0.0198	down
hsa_circ_007509	1.29593	0.0275	up	hsa_circ_026195	-1.15223	0.00291	down
hsa_circ_029937	1.29521	0.0191	up	hsa_circ_100966	-1.15205	0.0169	down
hsa_circ_100891	1.28503	0.0216	up	hsa_circ_103512	-1.14628	0.0291	down
hsa_circ_002172	1.2809	0.00398	up	hsa_circ_058192	-1.13848	0.0392	down
hsa_circ_007507	1.28012	0.0407	up	hsa_circ_019744	-1.12973	0.0459	down
hsa_circ_001264	1.27887	0.0281	up	hsa_circ_100585	-1.12764	0.0232	down
hsa_circ_104860	1.27827	0.00559	up	hsa_circ_000338	-1.12689	0.0481	down
hsa_circ_104856	1.27617	0.00121	up	hsa_circ_100074	-1.12398	0.0304	down
hsa_circ_078353	1.27441	0.00909	up	hsa_circ_400326	-1.12381	0.0263	down
hsa_circ_103993	1.2702	0.0257	up	hsa_circ_042488	-1.1233	0.0492	down
hsa_circ_104420	1.26678	0.000628	up	hsa_circ_102513	-1.12228	0.0474	down
hsa_circ_100770	1.26478	0.0387	up	hsa_circ_403949	-1.11484	0.000861	down
hsa_circ_400896	1.26354	0.0175	up	hsa_circ_103959	-1.11441	0.0298	down
hsa_circ_037205	1.26165	0.016	up	hsa_circ_018224	-1.11281	0.0487	down
hsa_circ_058619	1.26085	0.00019	up	hsa_circ_082178	-1.11257	0.0447	down
hsa_circ_101245	1.25226	0.00974	up	hsa_circ_100674	-1.11224	0.0329	down
hsa_circ_102806	1.2494	0.00413	up	hsa_circ_105040	-1.11179	0.0278	down
hsa_circ_404988	1.2442	0.0036	up	hsa_circ_100497	-1.10977	0.005	down
hsa_circ_101463	1.2363	0.0402	up	hsa_circ_100390	-1.10913	0.0399	down
hsa_circ_102297	1.23605	0.0135	up	hsa_circ_100078	-1.10836	0.0256	down
hsa_circ_101260	1.23604	0.00574	up	hsa_circ_000780	-1.10699	0.0014	down
hsa_circ_007444	1.23353	0.0147	up	hsa_circ_100790	-1.10496	0.0491	down
hsa_circ_001363	1.22864	0.0152	up	hsa_circ_101447	-1.10319	0.0193	down
hsa_circ_405040	1.22708	0.00964	up	hsa_circ_100562	-1.0935	0.0321	down
hsa_circ_003101	1.22309	0.00796	up	hsa_circ_024957	-1.0921	0.0369	down
hsa_circ_102928	1.2194	0.00358	up	hsa_circ_100478	-1.08943	0.0371	down
hsa_circ_100446	1.217	0.0164	up	hsa_circ_102987	-1.08803	0.0401	down
hsa_circ_104861	1.21681	0.000538	up	hsa_circ_103546	-1.08774	0.0214	down
hsa_circ_000585	1.21498	0.00394	up	hsa_circ_092437	-1.0874	0.000839	down
hsa_circ_001181	1.2139	0.00042	up	hsa_circ_063147	-1.08475	0.0239	down
hsa_circ_000424	1.2137	0.017	up	hsa_circ_103987	-1.08138	0.042	down
hsa_circ_101269	1.21307	0.0036	up	hsa_circ_000760	-1.07796	0.0214	down
hsa_circ_100543	1.21131	0.00514	up	hsa_circ_000328	-1.07373	0.0162	down
hsa_circ_001792	1.21111	0.000442	up	hsa_circ_405398	-1.07362	0.0369	down
hsa_circ_007809	1.20951	0.00527	up	hsa_circ_405260	-1.0713	0.038	down
hsa_circ_405159	1.20205	0.00364	up	hsa_circ_005133	-1.07106	0.0248	down
hsa_circ_404576	1.20127	0.0205	up	hsa_circ_017202	-1.06979	0.0476	down
hsa_circ_400770	1.20126	0.00183	up	hsa_circ_100444	-1.06833	0.0133	down
hsa_circ_075648	1.19517	0.0147	up	hsa_circ_062709	-1.06139	0.0348	down
hsa_circ_100422	1.186	0.0214	up	hsa_circ_404443	-1.06032	0.0243	down
hsa_circ_000615	1.18582	0.0411	up	hsa_circ_008702	-1.05935	0.0253	down
hsa_circ_043585	1.18049	0.00199	up	hsa_circ_100832	-1.05803	0.00966	down
hsa_circ_102901	1.18047	0.0152	up	hsa_circ_006497	-1.0549	0.00108	down
hsa_circ_066874	1.17561	0.0416	up	hsa_circ_018440	-1.05268	0.0372	down
hsa_circ_102226	1.17363	0.00168	up	hsa_circ_100014	-1.05154	0.0322	down
hsa_circ_001019	1.16418	0.0247	up	hsa_circ_039626	-1.05018	0.00465	down
hsa_circ_104235	1.16085	0.00841	up	hsa_circ_402116	-1.04992	0.000189	down
hsa_circ_406821	1.15216	0.0352	up	hsa_circ_002124	-1.04986	0.0174	down
hsa_circ_100975	1.15055	0.0201	up	hsa_circ_407154	-1.04879	0.0135	down
hsa_circ_000601	1.14978	0.000347	up	hsa_circ_405521	-1.04705	0.0104	down
hsa_circ_008842	1.14832	0.00817	up	hsa_circ_402294	-1.04615	0.00352	down
hsa_circ_407009	1.14539	0.00613	up	hsa_circ_001073	-1.03907	0.00364	down
hsa_circ_002576	1.14463	0.0192	up	hsa_circ_092458	-1.03564	0.000393	down
hsa_circ_038011	1.14422	0.0371	up	hsa_circ_104502	-1.03505	0.0278	down
hsa_circ_103433	1.14256	0.0161	up	hsa_circ_000646	-1.03385	0.0334	down
hsa_circ_008178	1.14216	0.00591	up	hsa_circ_101657	-1.03306	0.0184	down
hsa_circ_101945	1.138	0.00391	up	hsa_circ_005493	-1.03014	0.034	down
hsa_circ_001583	1.13379	0.00508	up	hsa_circ_017215	-1.0274	0.0428	down
hsa_circ_104858	1.13081	0.0327	up	hsa_circ_100313	-1.02732	0.0394	down
hsa_circ_006473	1.12715	0.00587	up	hsa_circ_051908	-1.02655	0.0235	down
hsa_circ_400724	1.11185	0.014	up	hsa_circ_091000	-1.02617	0.0498	down
hsa_circ_092500	1.1117	0.000294	up	hsa_circ_100015	-1.024	0.0183	down
hsa_circ_102319	1.10572	0.00835	up	hsa_circ_103522	-1.02395	0.0388	down
hsa_circ_103437	1.10506	0.0403	up	hsa_circ_042451	-1.02372	0.0394	down
hsa_circ_405671	1.0891	0.00441	up	hsa_circ_037558	-1.02093	0.0246	down
hsa_circ_104270	1.08549	0.00519	up	hsa_circ_043509	-1.0194	0.0454	down
hsa_circ_102761	1.08499	0.000701	up	hsa_circ_406860	-1.01928	0.0415	down
hsa_circ_104196	1.08458	6.76e-05	up	hsa_circ_053294	-1.01924	0.0278	down
hsa_circ_103205	1.08451	0.0315	up	hsa_circ_100834	-1.01734	0.00487	down
hsa_circ_104050	1.08339	0.00536	up	hsa_circ_103209	-1.01679	0.032	down
hsa_circ_104742	1.07801	0.000283	up	hsa_circ_010402	-1.01625	0.0348	down
hsa_circ_101976	1.07763	0.00662	up	hsa_circ_101744	-1.01109	0.00613	down
hsa_circ_102927	1.07177	0.00405	up	hsa_circ_005990	-1.01005	0.0342	down
hsa_circ_402813	1.06627	0.00322	up	hsa_circ_100809	-1.00954	0.0114	down
hsa_circ_103135	1.0621	0.00321	up	hsa_circ_061346	-1.00925	0.0272	down
hsa_circ_003782	1.06024	0.0162	up	hsa_circ_400840	-1.00593	0.0482	down
hsa_circ_008951	1.05894	0.0025	up	hsa_circ_400780	-1.00576	0.00882	down
hsa_circ_009377	1.05881	0.00186	up
hsa_circ_007557	1.05821	0.00476	up
hsa_circ_100978	1.05592	0.0129	up
hsa_circ_006853	1.05499	0.00537	up
hsa_circ_007691	1.05474	0.0338	up
hsa_circ_006886	1.05314	0.0112	up
hsa_circ_087220	1.04288	0.00931	up
hsa_circ_102700	1.0421	0.0041	up
hsa_circ_401666	1.03807	0.000102	up
hsa_circ_406327	1.03401	0.0158	up
hsa_circ_066465	1.03279	0.0129	up
hsa_circ_102298	1.03228	0.0144	up
hsa_circ_100544	1.02688	0.00349	up
hsa_circ_001800	1.02641	0.043	up
hsa_circ_004504	1.02523	0.00175	up
hsa_circ_018086	1.01939	0.0208	up
hsa_circ_103447	1.01256	0.0315	up
hsa_circ_102306	1.01188	0.0255	up
hsa_circ_400036	1.01069	0.0227	up
hsa_circ_001552	1.01053	0.0263	up
hsa_circ_008410	1.00622	0.0135	up
hsa_circ_101701	1.0052	0.0051	up
hsa_circ_406934	1.00235	0.00435	up

## Sheet: Table S4
Table S4-GO and KEGG enrichment analysis of mRNAs in ceRNA network
GroupID	Category	Term	Description	LogP	Log(q-value)	InTerm_InList	Symbols
1_Summary	GO Biological Processes	GO:0070848	response to growth factor	-8.70735	-4.79943	13/493	860,864,1277,1280,2200,2619,3037,5045,5156,5606,6774,7049,56963	RUNX2,RUNX3,COL1A1,COL2A1,FBN1,GAS1,HAS2,FURIN,PDGFRA,MAP2K3,STAT3,TGFBR3,RGMA
2_Summary	GO Biological Processes	GO:0001501	skeletal system development	-8.68623	-4.79943	13/495	860,864,1277,1280,1404,2200,2201,2697,3037,4982,5156,6659,25946	RUNX2,RUNX3,COL1A1,COL2A1,HAPLN1,FBN1,FBN2,GJA1,HAS2,TNFRSF11B,PDGFRA,SOX4,ZNF385A
3_Summary	GO Biological Processes	GO:0043009	chordate embryonic development	-8.41023	-4.69952	14/629	639,860,1277,1280,2697,5045,5156,6241,6659,9021,10018,56963,80312,146923	PRDM1,RUNX2,COL1A1,COL2A1,GJA1,FURIN,PDGFRA,RRM2,SOX4,SOCS3,BCL2L11,RGMA,TET1,RUNDC1
4_Summary	GO Biological Processes	GO:0035239	tube morphogenesis	-8.13766	-4.6488	14/661	639,2668,2697,3037,3949,5156,6659,7049,7852,9788,10018,56963,56999,154810	PRDM1,GDNF,GJA1,HAS2,LDLR,PDGFRA,SOX4,TGFBR3,CXCR4,MTSS1,BCL2L11,RGMA,ADAMTS9,AMOTL1
5_Summary	GO Biological Processes	GO:0048736	appendage development	-7.29177	-4.00703	8/177	860,1280,2201,2697,6659,10018,23657,341640	RUNX2,COL2A1,FBN2,GJA1,SOX4,BCL2L11,SLC7A11,FREM2
6_Summary	GO Biological Processes	GO:0048598	embryonic morphogenesis	-6.94576	-3.83711	12/576	860,1280,2200,2201,2668,2697,5156,6659,9021,10018,56963,341640	RUNX2,COL2A1,FBN1,FBN2,GDNF,GJA1,PDGFRA,SOX4,SOCS3,BCL2L11,RGMA,FREM2
7_Summary	GO Biological Processes	GO:0009725	response to hormone	-5.78404	-2.91843	12/742	361,1277,2200,4982,5295,5580,6696,6774,7023,7049,10018,11057	AQP4,COL1A1,FBN1,TNFRSF11B,PIK3R1,PRKCD,SPP1,STAT3,TFAP4,TGFBR3,BCL2L11,ABHD2
8_Summary	GO Biological Processes	GO:0071396	cellular response to lipid	-5.70524	-2.87913	10/499	361,1277,3654,3949,5606,6696,7023,9516,10018,11057	AQP4,COL1A1,IRAK1,LDLR,MAP2K3,SPP1,TFAP4,LITAF,BCL2L11,ABHD2
9_Summary	GO Biological Processes	GO:0043549	regulation of kinase activity	-5.65896	-2.85134	12/763	3570,3654,4294,5156,5295,5580,5606,7023,7436,9021,22924,90007	IL6R,IRAK1,MAP3K10,PDGFRA,PIK3R1,PRKCD,MAP2K3,TFAP4,VLDLR,SOCS3,MAPRE3,MIDN
10_Summary	GO Biological Processes	GO:0071345	cellular response to cytokine stimulus	-5.19974	-2.45906	11/703	361,1277,2152,3037,3570,3654,6774,7852,9021,9180,9945	AQP4,COL1A1,F3,HAS2,IL6R,IRAK1,STAT3,CXCR4,SOCS3,OSMR,GFPT2
1_Summary	GO Cellular Components	GO:0031012	extracellular matrix	-7.97452	-4.97984	13/568	1277,1280,1404,1955,2152,2200,2201,4982,7049,11096,56999,81578,341640	COL1A1,COL2A1,HAPLN1,MEGF9,F3,FBN1,FBN2,TNFRSF11B,TGFBR3,ADAMTS5,ADAMTS9,COL21A1,FREM2
2_Summary	GO Cellular Components	GO:0098552	side of membrane	-7.15878	-4.47416	13/667	361,1182,2152,3570,3949,5133,5156,7049,7852,9180,9516,9788,22801	AQP4,CLCN3,F3,IL6R,LDLR,PDCD1,PDGFRA,TGFBR3,CXCR4,OSMR,LITAF,MTSS1,ITGA11
3_Summary	GO Cellular Components	GO:0005667	transcription regulator complex	-4.07262	-1.68903	8/483	860,864,1870,1871,6659,6774,7023,60468	RUNX2,RUNX3,E2F2,E2F3,SOX4,STAT3,TFAP4,BACH2
4_Summary	GO Cellular Components	GO:0010008	endosome membrane	-3.06146	-0.816172	7/525	361,1182,3654,3949,5045,9516,55240	AQP4,CLCN3,IRAK1,LDLR,FURIN,LITAF,STEAP3
5_Summary	GO Cellular Components	GO:0031252	cell leading edge	-2.13256	-0.124628	5/415	1182,3984,7852,9788,10642	CLCN3,LIMK1,CXCR4,MTSS1,IGF2BP1
6_Summary	GO Cellular Components	GO:0019898	extrinsic component of membrane	-1.87001	0	4/314	3838,5295,9021,10018	KPNA2,PIK3R1,SOCS3,BCL2L11
7_Summary	GO Cellular Components	GO:0005911	cell-cell junction	-1.8192	0	5/497	2697,3759,5295,5580,154810	GJA1,KCNJ2,PIK3R1,PRKCD,AMOTL1
8_Summary	GO Cellular Components	GO:0005741	mitochondrial outer membrane	-1.65432	0	3/205	8303,10018,90427	SNN,BCL2L11,BMF
1_Summary	GO Molecular Functions	GO:0019838	growth factor binding	-6.75835	-3.07413	7/139	1277,1280,3570,5045,5156,7049,9180	COL1A1,COL2A1,IL6R,FURIN,PDGFRA,TGFBR3,OSMR
2_Summary	GO Molecular Functions	GO:0048407	platelet-derived growth factor binding	-5.4118	-2.02862	3/11	1277,1280,5156	COL1A1,COL2A1,PDGFRA
3_Summary	GO Molecular Functions	GO:0019900	kinase binding	-4.16551	-1.08336	10/753	2668,2697,3654,5295,5580,5606,6774,10018,22924,90007	GDNF,GJA1,IRAK1,PIK3R1,PRKCD,MAP2K3,STAT3,BCL2L11,MAPRE3,MIDN
4_Summary	GO Molecular Functions	GO:0042803	protein homodimerization activity	-3.78225	-0.885517	9/680	2668,3570,3654,4294,5156,6241,6774,7023,138151	GDNF,IL6R,IRAK1,MAP3K10,PDGFRA,RRM2,STAT3,TFAP4,NACC2
5_Summary	GO Molecular Functions	GO:0004672	protein kinase activity	-3.61308	-0.885517	8/564	3654,3984,4294,5156,5580,5606,7049,9149	IRAK1,LIMK1,MAP3K10,PDGFRA,PRKCD,MAP2K3,TGFBR3,DYRK1B
6_Summary	GO Molecular Functions	GO:0015026	coreceptor activity	-3.4523	-0.847268	3/47	7049,7852,56963	TGFBR3,CXCR4,RGMA
7_Summary	GO Molecular Functions	GO:0001228	DNA-binding transcription activator activity, RNA polymerase II-specific	-3.3886	-0.828192	7/462	860,1870,1871,6659,6774,7023,9516	RUNX2,E2F2,E2F3,SOX4,STAT3,TFAP4,LITAF
8_Summary	GO Molecular Functions	GO:0042826	histone deacetylase binding	-3.28978	-0.781652	4/126	639,3838,7023,138151	PRDM1,KPNA2,TFAP4,NACC2
9_Summary	GO Molecular Functions	GO:0002020	protease binding	-3.16514	-0.736199	4/136	1277,2152,3949,5045	COL1A1,F3,LDLR,FURIN
10_Summary	GO Molecular Functions	GO:0005178	integrin binding	-2.94346	-0.601665	4/156	2200,6696,11096,22801	FBN1,SPP1,ADAMTS5,ITGA11
1_Summary	KEGG Pathway	hsa05169	Epstein-Barr virus infection	-6.8496	-4.31304	8/202	864,1870,1871,3654,5295,5606,6774,10018	RUNX3,E2F2,E2F3,IRAK1,PIK3R1,MAP2K3,STAT3,BCL2L11
2_Summary	KEGG Pathway	hsa04151	PI3K-Akt signaling pathway	-6.02101	-3.96157	9/354	1277,1280,3570,5156,5295,6696,9180,10018,22801	COL1A1,COL2A1,IL6R,PDGFRA,PIK3R1,SPP1,OSMR,BCL2L11,ITGA11
3_Summary	KEGG Pathway	hsa01521	EGFR tyrosine kinase inhibitor resistance	-5.44915	-3.51846	5/79	3570,5156,5295,6774,10018	IL6R,PDGFRA,PIK3R1,STAT3,BCL2L11
4_Summary	KEGG Pathway	hsa05417	Lipid and atherosclerosis	-4.39375	-2.97113	6/215	3654,3949,5295,5606,6774,7436	IRAK1,LDLR,PIK3R1,MAP2K3,STAT3,VLDLR
5_Summary	KEGG Pathway	hsa04810	Regulation of actin cytoskeleton	-3.34661	-2.24141	5/218	3984,5156,5295,7852,22801	LIMK1,PDGFRA,PIK3R1,CXCR4,ITGA11
6_Summary	KEGG Pathway	hsa04540	Gap junction	-2.65921	-1.66672	3/88	2697,5156,7280	GJA1,PDGFRA,TUBB2A
7_Summary	KEGG Pathway	hsa04060	Cytokine-cytokine receptor interaction	-1.96101	-1.18788	4/295	3570,4982,7852,9180	IL6R,TNFRSF11B,CXCR4,OSMR
8_Summary	KEGG Pathway	hsa04020	Calcium signaling pathway	-1.47925	-0.742033	3/240	2668,5156,7852	GDNF,PDGFRA,CXCR4

## Sheet: Table S5
Table S5-Detailed information on hub genes
Gene	AverageShortestPathLength	BetweennessCentrality	ClosenessCentrality	ClusteringCoefficient	Degree	Eccentricity	IsSingleNode	logFC	NeighborhoodConnectivity	NumberOfDirectedEdges	NumberOfUndirectedEdges	PartnerOfMultiEdgedNodePairs	Radiality	selected	SelfLoops	shared name	Stress	TopologicalCoefficient
BCL2L11	3.13559	0.0338983	0.318919	0.5	4	5	FALSE	1.2482	7.25	0	4	0	0.866525	FALSE	0	BCL2L11	316	0.368421
PIK3R1	2.66102	0.0970289	0.375796	0.285714	8	5	FALSE	1.3103	7.25	0	8	0	0.896186	FALSE	0	PIK3R1	1010	0.274038
SOCS3	3.05085	0.0065584	0.327778	0.533333	6	5	FALSE	-1.9495	7.66667	0	6	0	0.871822	FALSE	0	SOCS3	78	0.383333
OSMR	3.25424	0	0.307292	1	3	5	FALSE	-1.8603	8.66667	0	3	0	0.85911	FALSE	0	OSMR	0	0.541667
STAT3	2.30508	0.266751	0.433824	0.208333	16	4	FALSE	-1.5595	5.625	0	16	0	0.918432	FALSE	0	STAT3	2626	0.179435
RUNX3	2.81356	0.0101069	0.355422	0.666667	4	5	FALSE	-1.2083	9.75	0	4	0	0.886653	FALSE	0	RUNX3	182	0.39
IL6R	3.18644	0.000623417	0.31383	0.833333	4	5	FALSE	-1.1787	8.75	0	4	0	0.863347	FALSE	0	IL6R	8	0.486111

## Sheet: Table S6
Table S6-GO and KEGG enrichment analysis of hub genes
GroupID	Category	Term	Description	LogP	Log(q-value)	InTerm_InList	Symbols
1_Summary	GO Biological Processes	GO:0097191	extrinsic apoptotic signaling pathway	-6.05202	-2.12829	3/90	3570,5295,10018	IL6R,PIK3R1,BCL2L11
2_Summary	GO Biological Processes	GO:0072540	T-helper 17 cell lineage commitment	-6.01509	-2.12829	2/7	3570,6774	IL6R,STAT3
3_Summary	GO Biological Processes	GO:0007259	receptor signaling pathway via JAK-STAT	-4.34349	-1.68047	2/45	6774,9021	STAT3,SOCS3
4_Summary	GO Biological Processes	GO:1903706	regulation of hemopoiesis	-4.20771	-1.58808	3/371	864,5295,6774	RUNX3,PIK3R1,STAT3
5_Summary	GO Biological Processes	GO:0043551	regulation of phosphatidylinositol 3-kinase activity	-4.13667	-1.52862	2/57	5295,9021	PIK3R1,SOCS3
6_Summary	GO Biological Processes	GO:0050727	regulation of inflammatory response	-2.46703	-0.347389	2/394	9021,9180	SOCS3,OSMR
1_Summary	GO Cellular Components	GO:0005942	phosphatidylinositol 3-kinase complex	-4.72983	-1.44315	2/29	5295,9021	PIK3R1,SOCS3
2_Summary	GO Cellular Components	GO:0090575	RNA polymerase II transcription regulator complex	-2.92747	-0.14089	2/230	864,6774	RUNX3,STAT3
3_Summary	GO Cellular Components	GO:0098802	plasma membrane signaling receptor complex	-2.66333	-0.0756163	2/313	3570,9180	IL6R,OSMR
1_Summary	GO Molecular Functions	GO:0004897	ciliary neurotrophic factor receptor activity	-5.8902	-2.20598	2/8	3570,9180	IL6R,OSMR
2_Summary	GO Molecular Functions	GO:0046935	1-phosphatidylinositol-3-kinase regulator activity	-5.25856	-1.89779	2/16	5295,9021	PIK3R1,SOCS3
3_Summary	GO Molecular Functions	GO:0035591	signaling adaptor activity	-3.83031	-0.99119	2/81	5295,6774	PIK3R1,STAT3
4_Summary	GO Molecular Functions	GO:0008134	transcription factor binding	-2.11972	0	2/594	864,6774	RUNX3,STAT3
1_Summary	KEGG Pathway	hsa04630	JAK-STAT signaling pathway	-10.0617	-7.52516	5/162	3570,5295,6774,9021,9180	IL6R,PIK3R1,STAT3,SOCS3,OSMR
2_Summary	KEGG Pathway	hsa04932	Non-alcoholic fatty liver disease	-7.63734	-5.5779	4/155	3570,5295,9021,10018	IL6R,PIK3R1,SOCS3,BCL2L11
3_Summary	KEGG Pathway	hsa04151	PI3K-Akt signaling pathway	-6.20001	-4.4416	4/354	3570,5295,9180,10018	IL6R,PIK3R1,OSMR,BCL2L11
